# Supplementary material for: Molecular Characteristics and Expression Patterns of Carotenoid Cleavage Oxygenase Family Genes in Rice (Oryza sativa L.)
Source: Int J Mol Sci. 2024 Sep 24;25(19):10264. doi: 10.3390/ijms251910264 (PMC11477027; doi:10.3390/ijms251910264)
Supplement: Supplementary file 1 [file ijms-25-10264-s001.zip]

Archive with 10 entries (10 files):
- Supplementary Figure S1.pdf
- Table S1.xlsx
- Table S2.xlsx
- Table S3.xlsx
- Table S4.xlsx
- Table S5.xlsx
- Table S6.xlsx
- Table S7.xlsx
- Table S8.xlsx
- Table S9.xlsx
