# Supplementary material for: Molecular Characteristics and Expression Patterns of Carotenoid Cleavage Oxygenase Family Genes in Rice (Oryza sativa L.)
Source: Int J Mol Sci. 2024 Sep 24;25(19):10264. doi: 10.3390/ijms251910264 (PMC11477027; doi:10.3390/ijms251910264)
Supplement: Supplementary file 1 [file ijms-25-10264-s001.zip › Table S2.xlsx]

## Sheet: Sheet1
Table S2 The CCO family proteins information
Gene name	Gene ID		Gene name	Gene ID		Gene name	Gene ID
Monocotyledons
OsCCD8a	LOC_Os01g38580		ZmNCED1	LOC732819		SbNCED2	Sobic.008G173501.1
OsCCD8b	LOC_Os01g54270		ZmNCED2	LOC100281136		SbNCED3a	Sobic.002G037400.1
OsCCD4a	LOC_Os02g47510		ZmNCED3a	LOC100281391		SbNCED9	Sobic.001G155300.1
OsNCED3	LOC_Os03g44380		ZmNCED3b	LOC103648268		SbCCD1	Sobic.001G509200.1
OsNCED2a	LOC_Os04g04230		ZmNCED9	LOC103626043		SbCCD4a	Sobic.004G268500.1
OsCCD7	LOC_Os04g46470		ZmCCD1	LOC732715		SbCCD7	Sobic.006G170300.1
OsNCED2b	LOC_Os07g05940		ZmCCD4a	LOC100501454		SbCCD8a	Sobic.003G293600.1
OsCCD8c	LOC_Os08g28240		ZmCCD4b	LOC103627610		SbCCD8b	Sobic.002G168800.3
OsCCD8d	LOC_Os08g28410		ZmCCD7	LOC100502521		SbCCD8c	Sobic.005G105700.1
OsCCD8e	LOC_Os09g15240		ZmCCD8a	LOC100502522		SbCCD8c-like	Sobic.007G170300.1
OsCCD4b	LOC_Os10g08980		ZmCCD8b	LOC100286117		SbCCD8d	Sobic.002G168800.3
OsCCD4c	LOC_Os12g24800					SbCCD8d-like	Sobic.007G170300.1
OsNCED5	LOC_Os12g42280
OsCCD1	LOC_Os12g44310
Dicotyledons
AtCCD1	AT3G63520		LcCCD7	Lchi06042
AtNCED4	AT4G19170		LcCCD1b	Lchi06122
AtCCD8	AT4G32810		LcCCD1a	Lchi06123
AtCCD7	AT2G44990		LcCCD4a	Lchi08467
AtNCED2	AT4G18350		LcCCDLb	Lchi08901
AtNCED3	AT3G14440		LcCCDLa	Lchi08902
AtNCED5	AT1G30100		LcCCD8	Lchi08924
AtNCED6	AT3G24220		LcCCD4b	Lchi23418
AtNCED9	AT1G78390		LcNCED3a	Lchi24696
			LcNCED3b	Lchi30590
Note: in the CCO family, Os is Oryza sativa L., Zm is Zea mays L., Sb was Sorghum bicolor L., At was Arabidopsis thaliana L., Lc was Liriodendron chinense (Hemsl.) Sarg. The members of Oryza sativa L. were downloaded from the RiceSuperPIRdb database, as well as the Zea mays L. from the NCBI database, Sorghum bicolor L. from the Phytozome database, Arabidopsis thaliana L. from the TAIR database, a…
