# Supplementary material for: Molecular Characteristics and Expression Patterns of Carotenoid Cleavage Oxygenase Family Genes in Rice (Oryza sativa L.)
Source: Int J Mol Sci. 2024 Sep 24;25(19):10264. doi: 10.3390/ijms251910264 (PMC11477027; doi:10.3390/ijms251910264)
Supplement: Supplementary file 1 [file ijms-25-10264-s001.zip › Table S3.xlsx]

## Sheet: Sheet1
Table S3 The URLs list of biological database
No.	Database	URLs of database	Features
1	RGAP（Rice Genome Annotation Project）	http://rice.uga.edu/annotation_association_analysis.shtml	Tissue specific expression of rice
2	CDD	https://www.ncbi.nlm.nih.gov/Structure/cdd/wrpsb.cgi	Conserved functional domain
3	PfamScan	https://pfam.xfam.org/	Annotation of conserved functional domain
4	ExPASy	https://web.expasy.org/protparam/	Physicochemical properties of protein
5	WoLF PSORT	https://wolfpsort.hgc.jp/	Subcellular localization
6	Evolview	https://www.evolgenius.info/evolview	Phylogenetic tree construction
7	MEME	https://meme-suite.org/meme/	Motif prediction
8	GSDS	https://gsds.gao-lab.org/	Gene structure prediction
9	PlantCARE	https://bioinformatics.psb.ugent.be/webtools/ plantcare/html/	Promoter cis-element prediction
10	STRING	https://cn.string-db.org/	Protein interaction network
11	ShinyGO	http://bioinformatics.sdstate.edu/go/, (v0.741)	GO enrichment analysis
12	RiceSuperPIRdb	http://ricesuperpir.com/web/nip/otherDownload	Whole genome database of rice
13	TAIR	https://www.arabidopsis.org/	Whole genome database of Arabidopsis
14	NCBI	https://www.ncbi.nlm.nih.gov/datasets/genome/	Whole genome database of maize
15	Phytozome	https://phytozome-next.jgi.doe.gov/	Whole genome database of Sorghum
16	CNSA	https://ftp.cngb.org/pub/CNSA/data1/CNP0000295/CNS0044063/CNA0002404/	Whole genome database of Liriodendron Chinense
17	psRNATarget	https://www.zhaolab.org/psRNATarget/	Genome-wide analysis of miRNA targeting OsCCO family genes
