# Supplementary material for: Molecular Characteristics and Expression Patterns of Carotenoid Cleavage Oxygenase Family Genes in Rice (Oryza sativa L.)
Source: Int J Mol Sci. 2024 Sep 24;25(19):10264. doi: 10.3390/ijms251910264 (PMC11477027; doi:10.3390/ijms251910264)
Supplement: Supplementary file 1 [file ijms-25-10264-s001.zip › Table S4.xlsx]

## Sheet: Sheet1
Table S4 The information of identified 12 motifs in OsCCO proteins.
Motif name	Motif sequence	width	E-value
Motif1	QPTMLHDFAITENYAIVPDSPLVFKPMEM	29	1.8e-104
Motif2	VRWFEVPPFFCFHLINAWEE	20	7e-103
Motif3	VAKVQLPSRVPYGFHGTFI	19	3.8e-82
Motif4	LEFGVINRAYLGRKNRYAYAA	21	3e-74
Motif5	KVGKGVANTGLFYHAGRLLALSEDDLPYZV	30	1.9e-66
Motif6	Motif MTAHPKVDPVTGELFAFGYB	20	2.1e-59
Motif7	EDDGYVVSFVHDEDTGTSELV	21	7.9e-56
Motif8	AGHHLFDGDGMLHAVRFRGG	20	8.6e-53
Motif9	ESYACRFTETARLRQEREMGRPVFPKAIGELHGHSGIARLALFYARALCG	50	1.1e-47
Motif10	KVDLABGTVAKFDYGEGRFGGEPCFVPA	28	6.7e-47
Motif11	GGILPPFLNGVYIRNGPNPLY	21	5.7e-42
Motif12	SVLYEIRLNLRTGEVSRRALS	21	1.2e-30
