# Supplementary material for: Molecular Characteristics and Expression Patterns of Carotenoid Cleavage Oxygenase Family Genes in Rice (Oryza sativa L.)
Source: Int J Mol Sci. 2024 Sep 24;25(19):10264. doi: 10.3390/ijms251910264 (PMC11477027; doi:10.3390/ijms251910264)
Supplement: Supplementary file 1 [file ijms-25-10264-s001.zip › Table S5.xlsx]

## Sheet: plantCARE_output_PlantCARE_3130
Table S5 Information of hormone- and stress-related cis-elements detected in the promoters regions of OsCCO.
Gene name	cis element	sequence	position	length	strand	plant source	cis element name
OsCCD8a	W box	TTGACC	1696	6	+	Arabidopsis thaliana
OsCCD8a	G-box	TACGTG	318	6	+	Arabidopsis thaliana	cis-acting regulatory element involved in light responsiveness
OsCCD8a	G-box	CACGTC	407	6	-	Zea mays	cis-acting regulatory element involved in light responsiveness
OsCCD8a	G-box	CACGTC	1140	6	+	Zea mays	cis-acting regulatory element involved in light responsiveness
OsCCD8a	G-box	TACGTG	1217	6	+	Arabidopsis thaliana	cis-acting regulatory element involved in light responsiveness
OsCCD8a	box S	AGCCACC	39	7	-	Arabidopsis thaliana
OsCCD8a	TGA-element	AACGAC	538	6	+	Brassica oleracea	auxin-responsive element
OsCCD8a	MBS	CAACTG	229	6	-	Arabidopsis thaliana	MYB binding site involved in drought-inducibility
OsCCD8a	ABRE	GCCGCGTGGC	122	9	+	Oryza sativa	cis-acting element involved in the abscisic acid responsiveness
OsCCD8a	ABRE	ACGTG	319	5	+	Arabidopsis thaliana	cis-acting element involved in the abscisic acid responsiveness
OsCCD8a	ABRE	ACGTG	408	5	+	Arabidopsis thaliana	cis-acting element involved in the abscisic acid responsiveness
OsCCD8a	ABRE	ACGTG	1140	5	-	Arabidopsis thaliana	cis-acting element involved in the abscisic acid responsiveness
OsCCD8a	ABRE	CGTACGTGCA	1215	9	+	Hordeum vulgare	cis-acting element involved in the abscisic acid responsiveness
OsCCD8a	ABRE	ACGTG	1218	5	+	Arabidopsis thaliana	cis-acting element involved in the abscisic acid responsiveness
OsCCD8a	ABRE	ACGTG	1881	5	+	Arabidopsis thaliana	cis-acting element involved in the abscisic acid responsiveness
OsCCD8a	STRE	AGGGG	106	5	+	Arabidopsis thaliana
OsCCD8a	STRE	AGGGG	190	5	+	Arabidopsis thaliana
OsCCD8a	STRE	AGGGG	496	5	+	Arabidopsis thaliana
OsCCD8a	STRE	AGGGG	504	5	+	Arabidopsis thaliana
OsCCD8a	STRE	AGGGG	625	5	+	Arabidopsis thaliana
OsCCD8a	STRE	AGGGG	847	5	-	Arabidopsis thaliana
OsCCD8a	STRE	AGGGG	881	5	+	Arabidopsis thaliana
OsCCD8a	MYB	CAACAG	61	6	+	Arabidopsis thaliana
OsCCD8a	MYB	TAACCA	441	6	-	Arabidopsis thaliana
OsCCD8a	MYB	TAACCA	635	6	+	Arabidopsis thaliana
OsCCD8a	MYB	CAACCA	1229	6	-	Arabidopsis thaliana
OsCCD8a	MYB	CAACAG	1252	6	-	Arabidopsis thaliana
OsCCD8a	MYB	CAACAG	1303	6	-	Arabidopsis thaliana
OsCCD8a	as-1	TGACG	174	5	+	Arabidopsis thaliana
OsCCD8a	as-1	TGACG	406	5	+	Arabidopsis thaliana
OsCCD8a	as-1	TGACG	485	5	-	Arabidopsis thaliana
OsCCD8a	as-1	TGACG	710	5	+	Arabidopsis thaliana
OsCCD8a	as-1	TGACG	946	5	-	Arabidopsis thaliana
OsCCD8a	as-1	TGACG	1137	5	-	Arabidopsis thaliana
OsCCD8a	Box 4	ATTAAT	1453	6	-	Petroselinum crispum	part of a conserved DNA module involved in light responsiveness
OsCCD8a	Box 4	ATTAAT	1624	6	-	Petroselinum crispum	part of a conserved DNA module involved in light responsiveness
OsCCD8a	Box 4	ATTAAT	1825	6	-	Petroselinum crispum	part of a conserved DNA module involved in light responsiveness
OsCCD8a	CCAAT-box	CAACGG	115	6	-	Hordeum vulgare	MYBHv1 binding site
OsCCD8a	CCAAT-box	CAACGG	142	6	+	Hordeum vulgare	MYBHv1 binding site
OsCCD8a	CCAAT-box	CAACGG	151	6	+	Hordeum vulgare	MYBHv1 binding site
OsCCD8a	Myb	CAACTG	229	6	-	Arabidopsis thaliana
OsCCD8a	ABRE3a	TACGTG	318	6	+	Zea mays
OsCCD8a	ABRE3a	TACGTG	1217	6	+	Zea mays
OsCCD8a	GARE-motif	TCTGTTG	61	7	-	Brassica oleracea	gibberellin-responsive element
OsCCD8a	GARE-motif	TCTGTTG	1251	7	+	Brassica oleracea	gibberellin-responsive element
OsCCD8a	GARE-motif	TCTGTTG	1302	7	+	Brassica oleracea	gibberellin-responsive element
OsCCD8a	Unnamed__4	CTCC	31	4	-	Petroselinum hortense
OsCCD8a	Unnamed__4	CTCC	160	4	+	Petroselinum hortense
OsCCD8a	Unnamed__4	CTCC	221	4	+	Petroselinum hortense
OsCCD8a	Unnamed__4	CTCC	252	4	-	Petroselinum hortense
OsCCD8a	Unnamed__4	CTCC	289	4	+	Petroselinum hortense
OsCCD8a	Unnamed__4	CTCC	314	4	-	Petroselinum hortense
OsCCD8a	Unnamed__4	CTCC	345	4	-	Petroselinum hortense
OsCCD8a	Unnamed__4	CTCC	390	4	-	Petroselinum hortense
OsCCD8a	Unnamed__4	CTCC	494	4	-	Petroselinum hortense
OsCCD8a	Unnamed__4	CTCC	507	4	-	Petroselinum hortense
OsCCD8a	Unnamed__4	CTCC	521	4	-	Petroselinum hortense
OsCCD8a	Unnamed__4	CTCC	558	4	-	Petroselinum hortense
OsCCD8a	Unnamed__4	CTCC	562	4	+	Petroselinum hortense
OsCCD8a	Unnamed__4	CTCC	588	4	-	Petroselinum hortense
OsCCD8a	Unnamed__4	CTCC	613	4	-	Petroselinum hortense
OsCCD8a	Unnamed__4	CTCC	619	4	-	Petroselinum hortense
OsCCD8a	Unnamed__4	CTCC	623	4	-	Petroselinum hortense
OsCCD8a	Unnamed__4	CTCC	1257	4	-	Petroselinum hortense
OsCCD8a	Unnamed__4	CTCC	1378	4	+	Petroselinum hortense
OsCCD8a	Unnamed__4	CTCC	1710	4	+	Petroselinum hortense
OsCCD8a	Unnamed__4	CTCC	1909	4	+	Petroselinum hortense
OsCCD8a	Unnamed__4	CTCC	1919	4	+	Petroselinum hortense
OsCCD8a		motif_sequence	78	4	-	organism	short_function
OsCCD8a		motif_sequence	224	4	+	organism	short_function
OsCCD8a		motif_sequence	252	4	-	organism	short_function
OsCCD8a		motif_sequence	284	4	+	organism	short_function
OsCCD8a		motif_sequence	500	4	-	organism	short_function
OsCCD8a		motif_sequence	507	4	-	organism	short_function
OsCCD8a		motif_sequence	516	4	-	organism	short_function
OsCCD8a		motif_sequence	521	4	-	organism	short_function
OsCCD8a		motif_sequence	591	4	-	organism	short_function
OsCCD8a		motif_sequence	599	4	-	organism	short_function
OsCCD8a		motif_sequence	613	4	-	organism	short_function
OsCCD8a		motif_sequence	900	4	-	organism	short_function
OsCCD8a		motif_sequence	1150	4	-	organism	short_function
OsCCD8a		motif_sequence	1179	4	-	organism	short_function
OsCCD8a		motif_sequence	1495	4	+	organism	short_function
OsCCD8a		motif_sequence	1708	4	+	organism	short_function
OsCCD8a		motif_sequence	1948	4	-	organism	short_function
OsCCD8a		motif_sequence	2008	4	-	organism	short_function
OsCCD8a	TGACG-motif	TGACG	174	5	+	Hordeum vulgare	cis-acting regulatory element involved in the MeJA-responsiveness
OsCCD8a	TGACG-motif	TGACG	406	5	+	Hordeum vulgare	cis-acting regulatory element involved in the MeJA-responsiveness
OsCCD8a	TGACG-motif	TGACG	485	5	-	Hordeum vulgare	cis-acting regulatory element involved in the MeJA-responsiveness
OsCCD8a	TGACG-motif	TGACG	710	5	+	Hordeum vulgare	cis-acting regulatory element involved in the MeJA-responsiveness
OsCCD8a	TGACG-motif	TGACG	946	5	-	Hordeum vulgare	cis-acting regulatory element involved in the MeJA-responsiveness
OsCCD8a	TGACG-motif	TGACG	1137	5	-	Hordeum vulgare	cis-acting regulatory element involved in the MeJA-responsiveness
OsCCD8a	P-box	CCTTTTG	1936	7	+	Oryza sativa	gibberellin-responsive element
OsCCD8a	A-box	CCGTCC	734	6	+	Petroselinum crispum	cis-acting regulatory element
OsCCD8a	CAT-box	GCCACT	126	6	-	Arabidopsis thaliana	cis-acting regulatory element related to meristem expression
OsCCD8a	MYB recognition site	CCGTTG	115	6	+	Arabidopsis thaliana
OsCCD8a	MYB recognition site	CCGTTG	142	6	-	Arabidopsis thaliana
OsCCD8a	MYB recognition site	CCGTTG	151	6	-	Arabidopsis thaliana
OsCCD8a	MYC	CATTTG	292	6	+	Arabidopsis thaliana
OsCCD8a	MYC	CATTTG	548	6	+	Arabidopsis thaliana
OsCCD8a	MYC	CATGTG	1223	6	+	Arabidopsis thaliana
OsCCD8a	MYC	CATGTG	1797	6	-	Arabidopsis thaliana
OsCCD8a	C-box	ACGAGCACCGCC	476	11	-	Hordeum vulgare	cis-acting regulatory element involved in light responsiveness
OsCCD8a	WRE3	CCACCT	213	6	+	Pisum sativum
OsCCD8a	WRE3	CCACCT	1098	6	+	Pisum sativum
OsCCD8a	WRE3	CCACCT	1161	6	-	Pisum sativum
OsCCD8a	G-Box	CACGTT	1880	6	-	Pisum sativum	cis-acting regulatory element involved in light responsiveness
OsCCD8a	CAAT-box	CCAAT	72	5	-	Arabidopsis thaliana	common cis-acting element in promoter and enhancer regions
OsCCD8a	CAAT-box	CAAAT	256	5	-	Pisum sativum	common cis-acting element in promoter and enhancer regions
OsCCD8a	CAAT-box	CAAAT	293	5	-	Pisum sativum	common cis-acting element in promoter and enhancer regions
OsCCD8a	CAAT-box	CAAAT	357	5	+	Pisum sativum	common cis-acting element in promoter and enhancer regions
OsCCD8a	CAAT-box	CAAT	403	4	+	Nicotiana glutinosa
OsCCD8a	CAAT-box	CAAAT	549	5	-	Pisum sativum	common cis-acting element in promoter and enhancer regions
OsCCD8a	CAAT-box	CAAAT	578	5	-	Pisum sativum	common cis-acting element in promoter and enhancer regions
OsCCD8a	CAAT-box	CCAAT	595	5	-	Arabidopsis thaliana	common cis-acting element in promoter and enhancer regions
OsCCD8a	CAAT-box	CAAT	842	4	+	Nicotiana glutinosa
OsCCD8a	CAAT-box	CCAAT	890	5	-	Arabidopsis thaliana	common cis-acting element in promoter and enhancer regions
OsCCD8a	CAAT-box	CAAAT	938	5	-	Pisum sativum	common cis-acting element in promoter and enhancer regions
OsCCD8a	CAAT-box	CAAAT	1296	5	-	Pisum sativum	common cis-acting element in promoter and enhancer regions
OsCCD8a	CAAT-box	CCAAT	1314	5	+	Arabidopsis thaliana	common cis-acting element in promoter and enhancer regions
OsCCD8a	CAAT-box	CAAT	1315	4	+	Nicotiana glutinosa
OsCCD8a	CAAT-box	CCAAT	1329	5	-	Arabidopsis thaliana	common cis-acting element in promoter and enhancer regions
OsCCD8a	CAAT-box	CAAT	1335	4	-	Nicotiana glutinosa
OsCCD8a	CAAT-box	CCAAT	1355	5	-	Arabidopsis thaliana	common cis-acting element in promoter and enhancer regions
OsCCD8a	CAAT-box	CAAAT	1366	5	-	Pisum sativum	common cis-acting element in promoter and enhancer regions
OsCCD8a	CAAT-box	CAAAT	1387	5	-	Pisum sativum	common cis-acting element in promoter and enhancer regions
OsCCD8a	CAAT-box	CCAAT	1525	5	-	Arabidopsis thaliana	common cis-acting element in promoter and enhancer regions
OsCCD8a	CAAT-box	CAAT	1569	4	+	Nicotiana glutinosa
OsCCD8a	CAAT-box	CAAAT	1614	5	+	Pisum sativum	common cis-acting element in promoter and enhancer regions
OsCCD8a	CAAT-box	CAAAT	1868	5	+	Pisum sativum	common cis-acting element in promoter and enhancer regions
OsCCD8a	CCGTCC-box	CCGTCC	734	6	+	Petroselinum hortense
OsCCD8a	AuxRR-core	GGTCCAT	785	7	-	Nicotiana tabacum	cis-acting regulatory element involved in auxin responsiveness
OsCCD8a	Sp1	GGGCGG	772	6	+	Oryza sativa	light responsive element
OsCCD8a	Sp1	GGGCGG	819	6	+	Oryza sativa	light responsive element
OsCCD8a	CGTCA-motif	CGTCA	174	5	-	Hordeum vulgare	cis-acting regulatory element involved in the MeJA-responsiveness
OsCCD8a	CGTCA-motif	CGTCA	406	5	-	Hordeum vulgare	cis-acting regulatory element involved in the MeJA-responsiveness
OsCCD8a	CGTCA-motif	CGTCA	485	5	+	Hordeum vulgare	cis-acting regulatory element involved in the MeJA-responsiveness
OsCCD8a	CGTCA-motif	CGTCA	710	5	-	Hordeum vulgare	cis-acting regulatory element involved in the MeJA-responsiveness
OsCCD8a	CGTCA-motif	CGTCA	946	5	+	Hordeum vulgare	cis-acting regulatory element involved in the MeJA-responsiveness
OsCCD8a	CGTCA-motif	CGTCA	1137	5	+	Hordeum vulgare	cis-acting regulatory element involved in the MeJA-responsiveness
OsCCD8a	MYB-like sequence	TAACCA	441	6	-	Arabidopsis thaliana
OsCCD8a	MYB-like sequence	TAACCA	635	6	+	Arabidopsis thaliana
OsCCD8a	Myb-binding site	CAACAG	61	6	+	Nicotiana tabacum
OsCCD8a	Myb-binding site	CAACAG	1252	6	-	Nicotiana tabacum
OsCCD8a	Myb-binding site	CAACAG	1303	6	-	Nicotiana tabacum
OsCCD8a	ABRE4	CACGTA	318	6	-	Zea mays
OsCCD8a	ABRE4	CACGTA	1217	6	-	Zea mays
OsCCD8a	TATA-box	TACAAAA	653	7	+	Oryza sativa	core promoter element around -30 of transcription start
OsCCD8a	TATA-box	TACAAAA	807	7	-	Oryza sativa	core promoter element around -30 of transcription start
OsCCD8a	TATA-box	ATATAT	1521	6	-	Brassica napus	core promoter element around -30 of transcription start
OsCCD8a	TATA-box	TATA	1522	4	-	Arabidopsis thaliana	core promoter element around -30 of transcription start
OsCCD8a	TATA-box	TATACA	1558	6	-	Helianthus annuus	core promoter element around -30 of transcription start
OsCCD8a	TATA-box	TATA	1560	4	-	Arabidopsis thaliana	core promoter element around -30 of transcription start
OsCCD8a	TATA-box	TATACA	1593	6	-	Helianthus annuus	core promoter element around -30 of transcription start
OsCCD8a	TATA-box	TATA	1595	4	-	Arabidopsis thaliana	core promoter element around -30 of transcription start
OsCCD8a	TATA-box	ATTATA	1619	6	+	Brassica napus	core promoter element around -30 of transcription start
OsCCD8a	TATA-box	TATAA	1620	5	-	Arabidopsis thaliana	core promoter element around -30 of transcription start
OsCCD8a	TATA-box	TATA	1621	4	-	Arabidopsis thaliana	core promoter element around -30 of transcription start
OsCCD8a	DRE core	GCCGAC	570	6	+	Arabidopsis thaliana
OsCCD8a	DRE core	GCCGAC	1112	6	+	Arabidopsis thaliana
OsCCD8a	DRE core	GCCGAC	1737	6	+	Arabidopsis thaliana
OsCCD8a	CCGTCC motif	CCGTCC	734	6	+	Nicotiana tabacum
OsCCD8b	AAGAA-motif	GAAAGAA	422	7	-	Avena sativa
OsCCD8b	P-box	CCTTTTG	1709	7	+	Oryza sativa	gibberellin-responsive element
OsCCD8b	CARE	CAACTCAC	1387	8	+	Oryza sativa
OsCCD8b	A-box	CCGTCC	1336	6	+	Petroselinum crispum	cis-acting regulatory element
OsCCD8b	CAT-box	GCCACT	389	6	+	Arabidopsis thaliana	cis-acting regulatory element related to meristem expression
OsCCD8b	CAT-box	GCCACT	1020	6	-	Arabidopsis thaliana	cis-acting regulatory element related to meristem expression
OsCCD8b	CAT-box	GCCACT	1345	6	+	Arabidopsis thaliana	cis-acting regulatory element related to meristem expression
OsCCD8b	CAT-box	GCCACT	1499	6	-	Arabidopsis thaliana	cis-acting regulatory element related to meristem expression
OsCCD8b	Unnamed__1	CGTGG	923	5	-	Zea mays
OsCCD8b	Unnamed__1	CGTGG	1505	5	-	Zea mays
OsCCD8b	Unnamed__1	CGTGG	1512	5	-	Zea mays
OsCCD8b	Unnamed__1	CGTGG	1567	5	+	Zea mays
OsCCD8b	Unnamed__1	CGTGG	1584	5	+	Zea mays
OsCCD8b	MYB recognition site	CCGTTG	1987	6	+	Arabidopsis thaliana
OsCCD8b	MYC	CATGTG	1394	6	-	Arabidopsis thaliana
OsCCD8b	ARE	AAACCA	1350	6	-	Zea mays	cis-acting regulatory element essential for the anaerobic induction
OsCCD8b	ARE	AAACCA	1840	6	+	Zea mays	cis-acting regulatory element essential for the anaerobic induction
OsCCD8b	G-Box	CACGTT	804	6	-	Pisum sativum	cis-acting regulatory element involved in light responsiveness
OsCCD8b	G-Box	CACGTT	1183	6	-	Pisum sativum	cis-acting regulatory element involved in light responsiveness
OsCCD8b	G-Box	CACGTT	1675	6	-	Pisum sativum	cis-acting regulatory element involved in light responsiveness
OsCCD8b	WRE3	CCACCT	1558	6	-	Pisum sativum
OsCCD8b	CAAT-box	CAAT	198	4	+	Nicotiana glutinosa
OsCCD8b	CAAT-box	CAAT	211	4	+	Nicotiana glutinosa
OsCCD8b	CAAT-box	CAAT	245	4	-	Nicotiana glutinosa
OsCCD8b	CAAT-box	CAAT	261	4	+	Nicotiana glutinosa
OsCCD8b	CAAT-box	CAAT	620	4	+	Nicotiana glutinosa
OsCCD8b	CAAT-box	CAAAT	669	5	+	Pisum sativum	common cis-acting element in promoter and enhancer regions
OsCCD8b	CAAT-box	CAAAT	695	5	+	Pisum sativum	common cis-acting element in promoter and enhancer regions
OsCCD8b	CAAT-box	CAAAT	698	5	-	Pisum sativum	common cis-acting element in promoter and enhancer regions
OsCCD8b	CAAT-box	CAAT	762	4	+	Nicotiana glutinosa
OsCCD8b	CAAT-box	CAAT	814	4	+	Nicotiana glutinosa
OsCCD8b	CAAT-box	CAAT	928	4	+	Nicotiana glutinosa
OsCCD8b	CAAT-box	CAAT	945	4	+	Nicotiana glutinosa
OsCCD8b	CAAT-box	CAAAT	977	5	+	Pisum sativum	common cis-acting element in promoter and enhancer regions
OsCCD8b	CAAT-box	CAAT	1116	4	-	Nicotiana glutinosa
OsCCD8b	CAAT-box	CAAT	1961	4	-	Nicotiana glutinosa
OsCCD8b	CCGTCC-box	CCGTCC	1336	6	+	Petroselinum hortense
OsCCD8b	TATA	TATAAAAT	1975	8	-	Arabidopsis thaliana
OsCCD8b	AT~TATA-box	TATATAAA	790	8	-	Arabidopsis thaliana
OsCCD8b	AT~TATA-box	TATATA	792	6	+	Arabidopsis thaliana
OsCCD8b	AT~TATA-box	TATATA	1090	6	-	Arabidopsis thaliana
OsCCD8b	AT~TATA-box	TATATA	1801	6	-	Arabidopsis thaliana
OsCCD8b	AT~TATA-box	TATATA	1803	6	-	Arabidopsis thaliana
OsCCD8b	AT~TATA-box	TATATAAA	1977	8	-	Arabidopsis thaliana
OsCCD8b	AT~TATA-box	TATATA	1979	6	-	Arabidopsis thaliana
OsCCD8b	WUN-motif	TTATTACAT	579	9	+	Nicotiana glutinosa
OsCCD8b	TCCC-motif	TCTCCCT	283	7	-	Spinacia oleracea	part of a light responsive element
OsCCD8b	TATA-box	ATATAT	498	6	+	Brassica napus	core promoter element around -30 of transcription start
OsCCD8b	TATA-box	TATA	499	4	+	Arabidopsis thaliana	core promoter element around -30 of transcription start
OsCCD8b	TATA-box	ATATAA	551	6	+	Brassica oleracea	core promoter element around -30 of transcription start
OsCCD8b	TATA-box	TATA	552	4	+	Arabidopsis thaliana	core promoter element around -30 of transcription start
OsCCD8b	TATA-box	TATA	573	4	+	Arabidopsis thaliana	core promoter element around -30 of transcription start
OsCCD8b	TATA-box	taTATAAAtc	788	9	-	Arabidopsis thaliana	core promoter element around -30 of transcription start
OsCCD8b	TATA-box	TATAAAT	789	7	-	Brassica juncea	core promoter element around -30 of transcription start
OsCCD8b	TATA-box	TATAAA	790	6	-	Helianthus annuus	core promoter element around -30 of transcription start
OsCCD8b	TATA-box	TATATAA	791	7	-	Arabidopsis thaliana	core promoter element around -30 of transcription start
OsCCD8b	TATA-box	TATATA	792	6	+	Arabidopsis thaliana	core promoter element around -30 of transcription start
OsCCD8b	TATA-box	ATATAA	793	6	+	Brassica oleracea	core promoter element around -30 of transcription start
OsCCD8b	TATA-box	TATA	794	4	+	Arabidopsis thaliana	core promoter element around -30 of transcription start
OsCCD8b	TATA-box	ATATAT	819	6	+	Brassica napus	core promoter element around -30 of transcription start
OsCCD8b	TATA-box	TATA	820	4	+	Arabidopsis thaliana	core promoter element around -30 of transcription start
OsCCD8b	TATA-box	ATATAA	853	6	+	Brassica oleracea	core promoter element around -30 of transcription start
OsCCD8b	TATA-box	TATA	854	4	+	Arabidopsis thaliana	core promoter element around -30 of transcription start
OsCCD8b	TATA-box	ATATAT	1089	6	-	Brassica napus	core promoter element around -30 of transcription start
OsCCD8b	TATA-box	TATATA	1090	6	-	Arabidopsis thaliana	core promoter element around -30 of transcription start
OsCCD8b	TATA-box	ATATAA	1091	6	+	Brassica oleracea	core promoter element around -30 of transcription start
OsCCD8b	TATA-box	TATA	1092	4	-	Arabidopsis thaliana	core promoter element around -30 of transcription start
OsCCD8b	TATA-box	TATAAA	1138	6	-	Helianthus annuus	core promoter element around -30 of transcription start
OsCCD8b	TATA-box	TATAA	1139	5	-	Arabidopsis thaliana	core promoter element around -30 of transcription start
OsCCD8b	TATA-box	TATA	1140	4	-	Arabidopsis thaliana	core promoter element around -30 of transcription start
OsCCD8b	TATA-box	TATA	1162	4	-	Arabidopsis thaliana	core promoter element around -30 of transcription start
OsCCD8b	TATA-box	TATA	1217	4	-	Arabidopsis thaliana	core promoter element around -30 of transcription start
OsCCD8b	TATA-box	TATATA	1801	6	-	Arabidopsis thaliana	core promoter element around -30 of transcription start
OsCCD8b	TATA-box	ATATAT	1802	6	-	Brassica napus	core promoter element around -30 of transcription start
OsCCD8b	TATA-box	TATATA	1803	6	-	Arabidopsis thaliana	core promoter element around -30 of transcription start
OsCCD8b	TATA-box	TATA	1805	4	-	Arabidopsis thaliana	core promoter element around -30 of transcription start
OsCCD8b	TATA-box	TATAAAA	1976	7	-	Pisum sativum	core promoter element around -30 of transcription start
OsCCD8b	TATA-box	TATAAA	1977	6	-	Helianthus annuus	core promoter element around -30 of transcription start
OsCCD8b	TATA-box	TATATAA	1978	7	-	Arabidopsis thaliana	core promoter element around -30 of transcription start
OsCCD8b	TATA-box	TATATA	1979	6	-	Arabidopsis thaliana	core promoter element around -30 of transcription start
OsCCD8b	TATA-box	TATA	1981	4	-	Arabidopsis thaliana	core promoter element around -30 of transcription start
OsCCD8b	ABRE4	CACGTA	1513	6	+	Zea mays
OsCCD8b	Sp1	GGGCGG	1360	6	-	Oryza sativa	light responsive element
OsCCD8b	Sp1	GGGCGG	1879	6	-	Oryza sativa	light responsive element
OsCCD8b	CGTCA-motif	CGTCA	40	5	-	Hordeum vulgare	cis-acting regulatory element involved in the MeJA-responsiveness
OsCCD8b	CCGTCC motif	CCGTCC	1336	6	+	Nicotiana tabacum
OsCCD8b	TC-rich repeats	ATTCTCTAAC	634	9	+	Nicotiana tabacum	cis-acting element involved in defense and stress responsiveness
OsCCD8b	ERE	ATTTTAAA	586	8	+	Nicotiana glutinos
OsCCD8b	GT1-motif	GGTTAAT	1282	7	-	Avena sativa	light responsive element
OsCCD8b	GT1-motif	GGTTAA	1283	6	-	Arabidopsis thaliana	light responsive element
OsCCD8b	TGA-element	AACGAC	1487	6	+	Brassica oleracea	auxin-responsive element
OsCCD8b	W box	TTGACC	1816	6	+	Arabidopsis thaliana
OsCCD8b	G-box	CACGTC	1490	6	-	Zea mays	cis-acting regulatory element involved in light responsiveness
OsCCD8b	G-box	CCACGTAA	1512	8	+	Brassica napus	cis-acting regulatory element involved in light responsiveness
OsCCD8b	G-box	TACGTG	1513	6	-	Arabidopsis thaliana	cis-acting regulatory element involved in light responsiveness
OsCCD8b	Box 4	ATTAAT	914	6	+	Petroselinum crispum	part of a conserved DNA module involved in light responsiveness
OsCCD8b	Box 4	ATTAAT	1074	6	-	Petroselinum crispum	part of a conserved DNA module involved in light responsiveness
OsCCD8b	Box 4	ATTAAT	1085	6	-	Petroselinum crispum	part of a conserved DNA module involved in light responsiveness
OsCCD8b	AC-I	(T/C)C(T/C)(C/T)ACC(T/C)ACC	1606	8.5	+	Phaseolus vulgaris
OsCCD8b	ABRE	ACGTG	805	5	+	Arabidopsis thaliana	cis-acting element involved in the abscisic acid responsiveness
OsCCD8b	ABRE	ACGTG	1184	5	+	Arabidopsis thaliana	cis-acting element involved in the abscisic acid responsiveness
OsCCD8b	ABRE	CGTACGTGCA	1410	9	-	Hordeum vulgare	cis-acting element involved in the abscisic acid responsiveness
OsCCD8b	ABRE	ACGTG	1491	5	+	Arabidopsis thaliana	cis-acting element involved in the abscisic acid responsiveness
OsCCD8b	ABRE	ACGTG	1513	5	-	Arabidopsis thaliana	cis-acting element involved in the abscisic acid responsiveness
OsCCD8b	ABRE	GCAACGTGTC	1673	9	+	Hordeum vulgare	cis-acting element involved in the abscisic acid responsiveness
OsCCD8b	ABRE	ACGTG	1676	5	+	Arabidopsis thaliana	cis-acting element involved in the abscisic acid responsiveness
OsCCD8b	as-1	TGACG	40	5	+	Arabidopsis thaliana
OsCCD8b	MYB	CAACCA	1745	6	+	Arabidopsis thaliana
OsCCD8b	CCAAT-box	CAACGG	1987	6	-	Hordeum vulgare	MYBHv1 binding site
OsCCD8b	ABRE3a	TACGTG	1513	6	-	Zea mays
OsCCD8b	Unnamed__2	CCCCGG	1446	6	-	Zea mays
OsCCD8b	Unnamed__2	CCCCGG	1649	6	-	Zea mays
OsCCD8b	GC-motif	CCCCCG	1333	6	+	Zea mays	enhancer-like element involved in anoxic specific inducibility
OsCCD8b	GC-motif	CCCCCG	1650	6	-	Zea mays	enhancer-like element involved in anoxic specific inducibility
OsCCD8b	TGACG-motif	TGACG	40	5	+	Hordeum vulgare	cis-acting regulatory element involved in the MeJA-responsiveness
OsCCD8b	Unnamed__4	CTCC	70	4	-	Petroselinum hortense
OsCCD8b	Unnamed__4	CTCC	144	4	-	Petroselinum hortense
OsCCD8b	Unnamed__4	CTCC	237	4	-	Petroselinum hortense
OsCCD8b	Unnamed__4	CTCC	281	4	-	Petroselinum hortense
OsCCD8b	Unnamed__4	CTCC	285	4	-	Petroselinum hortense
OsCCD8b	Unnamed__4	CTCC	1203	4	-	Petroselinum hortense
OsCCD8b	Unnamed__4	CTCC	1458	4	+	Petroselinum hortense
OsCCD8b	Unnamed__4	CTCC	1562	4	-	Petroselinum hortense
OsCCD8b	Unnamed__4	CTCC	1570	4	-	Petroselinum hortense
OsCCD8b	Unnamed__4	CTCC	1573	4	-	Petroselinum hortense
OsCCD8b	Unnamed__4	CTCC	1639	4	-	Petroselinum hortense
OsCCD8b	Unnamed__4	CTCC	1877	4	+	Petroselinum hortense
OsCCD8b	Unnamed__4	CTCC	1889	4	+	Petroselinum hortense
OsCCD8b	Unnamed__4	CTCC	1892	4	+	Petroselinum hortense
OsCCD8b		motif_sequence	83	4	+	organism	short_function
OsCCD8b		motif_sequence	144	4	-	organism	short_function
OsCCD8b		motif_sequence	206	4	+	organism	short_function
OsCCD8b		motif_sequence	218	4	+	organism	short_function
OsCCD8b		motif_sequence	285	4	-	organism	short_function
OsCCD8b		motif_sequence	289	4	+	organism	short_function
OsCCD8b		motif_sequence	315	4	-	organism	short_function
OsCCD8b		motif_sequence	322	4	-	organism	short_function
OsCCD8b		motif_sequence	721	4	+	organism	short_function
OsCCD8b		motif_sequence	778	4	+	organism	short_function
OsCCD8b		motif_sequence	930	4	+	organism	short_function
OsCCD8b		motif_sequence	1029	4	-	organism	short_function
OsCCD8b		motif_sequence	1308	4	+	organism	short_function
OsCCD8b		motif_sequence	1409	4	+	organism	short_function
OsCCD8b		motif_sequence	1526	4	-	organism	short_function
OsCCD8b		motif_sequence	1639	4	-	organism	short_function
OsCCD8b		motif_sequence	1887	4	+	organism	short_function
OsCCD8b		motif_sequence	1913	4	+	organism	short_function
OsCCD8b		motif_sequence	1925	4	-	organism	short_function
OsCCD8b		motif_sequence	1933	4	+	organism	short_function
OsCCD8b		motif_sequence	1949	4	-	organism	short_function
OsCCD8b	ATCT-motif	AATCTAATCC	1207	10	+	Pisum sativum	part of a conserved DNA module involved in light responsiveness
OsCCD4a	AE-box	AGAAACTT	892	8	-	Arabidopsis thaliana	part of a module for light response
OsCCD4a	G-box	CACGAC	256	6	-	Zea mays	cis-acting regulatory element involved in light responsiveness
OsCCD4a	GT1-motif	GGTTAAT	1985	7	+	Avena sativa	light responsive element
OsCCD4a	TGA-element	AACGAC	1176	6	-	Brassica oleracea	auxin-responsive element
OsCCD4a	TGA-element	AACGAC	1271	6	-	Brassica oleracea	auxin-responsive element
OsCCD4a	TGA-element	AACGAC	1853	6	+	Brassica oleracea	auxin-responsive element
OsCCD4a	Myc	TCTCTTA	1949	7	+	Arabidopsis thaliana
OsCCD4a	circadian	CAAAGATATC	399	9	+	Lycopersicon esculentum	cis-acting regulatory element involved in circadian control
OsCCD4a	circadian	CAAAGATATC	1363	9	-	Lycopersicon esculentum	cis-acting regulatory element involved in circadian control
OsCCD4a	MBS	CAACTG	235	6	-	Arabidopsis thaliana	MYB binding site involved in drought-inducibility
OsCCD4a	MBS	CAACTG	701	6	-	Arabidopsis thaliana	MYB binding site involved in drought-inducibility
OsCCD4a	MBS	CAACTG	1550	6	+	Arabidopsis thaliana	MYB binding site involved in drought-inducibility
OsCCD4a	MBS	CAACTG	1564	6	+	Arabidopsis thaliana	MYB binding site involved in drought-inducibility
OsCCD4a	MYB	TAACCA	1026	6	+	Arabidopsis thaliana
OsCCD4a	MYB	CAACCA	1188	6	+	Arabidopsis thaliana
OsCCD4a	CCAAT-box	CAACGG	183	6	+	Hordeum vulgare	MYBHv1 binding site
OsCCD4a	Myb	CAACTG	235	6	-	Arabidopsis thaliana
OsCCD4a	Myb	CAACTG	701	6	-	Arabidopsis thaliana
OsCCD4a	Myb	TAACTG	1297	6	-	Arabidopsis thaliana
OsCCD4a	Myb	CAACTG	1550	6	+	Arabidopsis thaliana
OsCCD4a	Myb	CAACTG	1564	6	+	Arabidopsis thaliana
OsCCD4a	Unnamed__4	CTCC	448	4	+	Petroselinum hortense
OsCCD4a	Unnamed__4	CTCC	766	4	+	Petroselinum hortense
OsCCD4a	Unnamed__4	CTCC	1332	4	-	Petroselinum hortense
OsCCD4a	Unnamed__4	CTCC	1623	4	+	Petroselinum hortense
OsCCD4a	Unnamed__4	CTCC	1669	4	+	Petroselinum hortense
OsCCD4a	Unnamed__4	CTCC	1871	4	-	Petroselinum hortense
OsCCD4a	AT-rich element	ATAGAAATCAA	509	10	-	Glycine max	binding site of AT-rich DNA binding protein (ATBP-1)
OsCCD4a	ATCT-motif	AATCTAATCC	141	9	-	Pisum sativum	part of a conserved DNA module involved in light responsiveness
OsCCD4a	ATCT-motif	AATCTAATCC	416	9	+	Pisum sativum	part of a conserved DNA module involved in light responsiveness
OsCCD4a	ATCT-motif	AATCTAATCC	521	9	-	Pisum sativum	part of a conserved DNA module involved in light responsiveness
OsCCD4a		motif_sequence	160	4	+	organism	short_function
OsCCD4a		motif_sequence	247	4	+	organism	short_function
OsCCD4a		motif_sequence	575	4	+	organism	short_function
OsCCD4a		motif_sequence	679	4	+	organism	short_function
OsCCD4a		motif_sequence	755	4	-	organism	short_function
OsCCD4a		motif_sequence	760	4	-	organism	short_function
OsCCD4a		motif_sequence	764	4	+	organism	short_function
OsCCD4a		motif_sequence	999	4	+	organism	short_function
OsCCD4a		motif_sequence	1064	4	+	organism	short_function
OsCCD4a		motif_sequence	1309	4	+	organism	short_function
OsCCD4a		motif_sequence	1553	4	+	organism	short_function
OsCCD4a		motif_sequence	1555	4	-	organism	short_function
OsCCD4a		motif_sequence	1567	4	+	organism	short_function
OsCCD4a		motif_sequence	1607	4	-	organism	short_function
OsCCD4a		motif_sequence	1654	4	-	organism	short_function
OsCCD4a		motif_sequence	1941	4	-	organism	short_function
OsCCD4a	GATA-motif	AAGATAAGATT	416	10	-	Arabidopsis thaliana	part of a light responsive element
OsCCD4a	GATA-motif	GATAGGG	607	7	-	Pisum sativum	part of a light responsive element
OsCCD4a	GATA-motif	AAGGATAAGG	989	9	+	Solanum tuberosum	part of a light responsive element
OsCCD4a	MYB recognition site	CCGTTG	183	6	-	Arabidopsis thaliana
OsCCD4a	MYC	CAATTG	506	6	+	Arabidopsis thaliana
OsCCD4a	MYC	CATTTG	934	6	+	Arabidopsis thaliana
OsCCD4a	MYC	CATTTG	1148	6	+	Arabidopsis thaliana
OsCCD4a	LAMP-element	CTTTATCA	1885	8	+	Pisum sativum	part of a light responsive element
OsCCD4a	TATA	TATAAAAT	952	8	-	Arabidopsis thaliana
OsCCD4a	WUN-motif	AAATTACT	906	8	-	Nicotiana glutinosa
OsCCD4a	TCT-motif	TCTTAC	897	6	+	Arabidopsis thaliana	part of a light responsive element
OsCCD4a	TCT-motif	TCTTAC	1483	6	+	Arabidopsis thaliana	part of a light responsive element
OsCCD4a	TCA-element	TCAGAAGAGG	1114	9	+	Brassica oleracea	cis-acting element involved in salicylic acid responsiveness
OsCCD4a	ARE	AAACCA	510	6	-	Zea mays	cis-acting regulatory element essential for the anaerobic induction
OsCCD4a	ARE	AAACCA	1422	6	-	Zea mays	cis-acting regulatory element essential for the anaerobic induction
OsCCD4a	CAAT-box	CAAT	75	4	+	Nicotiana glutinosa
OsCCD4a	CAAT-box	CAAT	193	4	-	Nicotiana glutinosa
OsCCD4a	CAAT-box	CAAT	204	4	-	Nicotiana glutinosa
OsCCD4a	CAAT-box	CCAAT	297	5	+	Arabidopsis thaliana	common cis-acting element in promoter and enhancer regions
OsCCD4a	CAAT-box	CAAT	298	4	+	Nicotiana glutinosa
OsCCD4a	CAAT-box	CAAT	361	4	-	Nicotiana glutinosa
OsCCD4a	CAAT-box	CCAAT	378	5	-	Arabidopsis thaliana	common cis-acting element in promoter and enhancer regions
OsCCD4a	CAAT-box	CAAT	497	4	-	Nicotiana glutinosa
OsCCD4a	CAAT-box	CCAAT	505	5	+	Arabidopsis thaliana	common cis-acting element in promoter and enhancer regions
OsCCD4a	CAAT-box	CAAT	506	4	+	Nicotiana glutinosa
OsCCD4a	CAAT-box	CCAAT	508	5	-	Arabidopsis thaliana	common cis-acting element in promoter and enhancer regions
OsCCD4a	CAAT-box	CCAAT	518	5	-	Arabidopsis thaliana	common cis-acting element in promoter and enhancer regions
OsCCD4a	CAAT-box	CAAT	528	4	-	Nicotiana glutinosa
OsCCD4a	CAAT-box	CAAT	558	4	-	Nicotiana glutinosa
OsCCD4a	CAAT-box	CAAT	597	4	-	Nicotiana glutinosa
OsCCD4a	CAAT-box	CAAT	741	4	+	Nicotiana glutinosa
OsCCD4a	CAAT-box	CAAAT	935	5	-	Pisum sativum	common cis-acting element in promoter and enhancer regions
OsCCD4a	CAAT-box	CAAT	1017	4	+	Nicotiana glutinosa
OsCCD4a	CAAT-box	CCAAT	1029	5	+	Arabidopsis thaliana	common cis-acting element in promoter and enhancer regions
OsCCD4a	CAAT-box	CAAT	1030	4	+	Nicotiana glutinosa
OsCCD4a	CAAT-box	CAAAT	1042	5	-	Pisum sativum	common cis-acting element in promoter and enhancer regions
OsCCD4a	CAAT-box	CAAT	1127	4	+	Nicotiana glutinosa
OsCCD4a	CAAT-box	CAAAT	1149	5	-	Pisum sativum	common cis-acting element in promoter and enhancer regions
OsCCD4a	CAAT-box	CAACCAACTCC	1188	10	+	Arabidopsis thaliana	common cis-acting element in promoter and enhancer regions
OsCCD4a	CAAT-box	CAAAT	1192	5	+	Pisum sativum	common cis-acting element in promoter and enhancer regions
OsCCD4a	CAAT-box	CAAAT	1243	5	+	Pisum sativum	common cis-acting element in promoter and enhancer regions
OsCCD4a	CAAT-box	CAAT	1359	4	+	Nicotiana glutinosa
OsCCD4a	CAAT-box	CAAAT	1413	5	-	Pisum sativum	common cis-acting element in promoter and enhancer regions
OsCCD4a	CAAT-box	CCCAATTT	1433	8	-	Arabidopsis thaliana	common cis-acting element in promoter and enhancer regions
OsCCD4a	CAAT-box	CCAAT	1435	5	-	Arabidopsis thaliana	common cis-acting element in promoter and enhancer regions
OsCCD4a	CAAT-box	CCAAT	1501	5	+	Arabidopsis thaliana	common cis-acting element in promoter and enhancer regions
OsCCD4a	CAAT-box	CAAT	1502	4	+	Nicotiana glutinosa
OsCCD4a	CAAT-box	CAAAT	1524	5	+	Pisum sativum	common cis-acting element in promoter and enhancer regions
OsCCD4a	CAAT-box	CAAT	1712	4	-	Nicotiana glutinosa
OsCCD4a	CAAT-box	CAAAT	1758	5	+	Pisum sativum	common cis-acting element in promoter and enhancer regions
OsCCD4a	MYB-like sequence	TAACCA	1026	6	+	Arabidopsis thaliana
OsCCD4a	TATA-box	TATA	22	4	+	Arabidopsis thaliana	core promoter element around -30 of transcription start
OsCCD4a	TATA-box	TATA	367	4	+	Arabidopsis thaliana	core promoter element around -30 of transcription start
OsCCD4a	TATA-box	ATTATA	523	6	+	Brassica napus	core promoter element around -30 of transcription start
OsCCD4a	TATA-box	TATAA	524	5	-	Arabidopsis thaliana	core promoter element around -30 of transcription start
OsCCD4a	TATA-box	TATA	525	4	+	Arabidopsis thaliana	core promoter element around -30 of transcription start
OsCCD4a	TATA-box	TATAAA	564	6	-	Helianthus annuus	core promoter element around -30 of transcription start
OsCCD4a	TATA-box	TATAA	565	5	-	Arabidopsis thaliana	core promoter element around -30 of transcription start
OsCCD4a	TATA-box	TATA	566	4	+	Arabidopsis thaliana	core promoter element around -30 of transcription start
OsCCD4a	TATA-box	TATAAAA	811	7	-	Pisum sativum	core promoter element around -30 of transcription start
OsCCD4a	TATA-box	TATAAA	812	6	-	Helianthus annuus	core promoter element around -30 of transcription start
OsCCD4a	TATA-box	TATAA	813	5	-	Arabidopsis thaliana	core promoter element around -30 of transcription start
OsCCD4a	TATA-box	TATA	814	4	+	Arabidopsis thaliana	core promoter element around -30 of transcription start
OsCCD4a	TATA-box	TATAA	868	5	-	Arabidopsis thaliana	core promoter element around -30 of transcription start
OsCCD4a	TATA-box	TATA	869	4	+	Arabidopsis thaliana	core promoter element around -30 of transcription start
OsCCD4a	TATA-box	ATTATA	872	6	+	Brassica napus	core promoter element around -30 of transcription start
OsCCD4a	TATA-box	TATAA	873	5	-	Arabidopsis thaliana	core promoter element around -30 of transcription start
OsCCD4a	TATA-box	TATA	874	4	+	Arabidopsis thaliana	core promoter element around -30 of transcription start
OsCCD4a	TATA-box	ATATAA	878	6	+	Brassica oleracea	core promoter element around -30 of transcription start
OsCCD4a	TATA-box	TATA	879	4	+	Arabidopsis thaliana	core promoter element around -30 of transcription start
OsCCD4a	TATA-box	ccTATAAAaa	911	9	-	Arabidopsis thaliana	core promoter element around -30 of transcription start
OsCCD4a	TATA-box	TATA	948	4	+	Arabidopsis thaliana	core promoter element around -30 of transcription start
OsCCD4a	TATA-box	TATAAAA	953	7	-	Pisum sativum	core promoter element around -30 of transcription start
OsCCD4a	TATA-box	TATAAA	954	6	-	Helianthus annuus	core promoter element around -30 of transcription start
OsCCD4a	TATA-box	TATAA	955	5	-	Arabidopsis thaliana	core promoter element around -30 of transcription start
OsCCD4a	TATA-box	TATA	956	4	+	Arabidopsis thaliana	core promoter element around -30 of transcription start
OsCCD4a	TATA-box	TATTTAAA	974	8	+	Arabidopsis thaliana	core promoter element around -30 of transcription start
OsCCD4a	TATA-box	TATA	1227	4	-	Arabidopsis thaliana	core promoter element around -30 of transcription start
OsCCD4a	TATA-box	TATA	1319	4	-	Arabidopsis thaliana	core promoter element around -30 of transcription start
OsCCD4a	TATA-box	TACAAAA	1570	7	+	Oryza sativa	core promoter element around -30 of transcription start
OsCCD4a	TATA-box	ATATAT	1723	6	-	Brassica napus	core promoter element around -30 of transcription start
OsCCD4a	TATA-box	TATA	1724	4	-	Arabidopsis thaliana	core promoter element around -30 of transcription start
OsCCD4a	TATA-box	TATACA	1728	6	-	Helianthus annuus	core promoter element around -30 of transcription start
OsCCD4a	TATA-box	TATA	1730	4	-	Arabidopsis thaliana	core promoter element around -30 of transcription start
OsCCD4a	TATA-box	ATATAA	1769	6	+	Brassica oleracea	core promoter element around -30 of transcription start
OsCCD4a	TATA-box	TATA	1770	4	-	Arabidopsis thaliana	core promoter element around -30 of transcription start
OsCCD4a	TATA-box	taTATAAAtc	1815	9	-	Arabidopsis thaliana	core promoter element around -30 of transcription start
OsCCD4a	TATA-box	TATAAAT	1816	7	-	Brassica juncea	core promoter element around -30 of transcription start
OsCCD4a	TATA-box	TATAAA	1817	6	-	Helianthus annuus	core promoter element around -30 of transcription start
OsCCD4a	TATA-box	TATAA	1818	5	-	Arabidopsis thaliana	core promoter element around -30 of transcription start
OsCCD4a	TATA-box	TATA	1819	4	-	Arabidopsis thaliana	core promoter element around -30 of transcription start
OsCCD4a	TATA-box	TATAAA	1968	6	-	Helianthus annuus	core promoter element around -30 of transcription start
OsCCD4a	TATA-box	TATAA	1969	5	-	Arabidopsis thaliana	core promoter element around -30 of transcription start
OsCCD4a	TATA-box	TATA	1970	4	-	Arabidopsis thaliana	core promoter element around -30 of transcription start
OsNCED3	Unnamed__1	CGTGG	621	5	-	Zea mays
OsNCED3	Unnamed__1	CGTGG	1630	5	-	Zea mays
OsNCED3	Unnamed__1	CGTGG	1633	5	+	Zea mays
OsNCED3	Unnamed__1	CGTGG	1730	5	-	Zea mays
OsNCED3	Unnamed__1	CGTGG	1959	5	-	Zea mays
OsNCED3	Unnamed__1	CGTGG	1978	5	-	Zea mays
OsNCED3	MYB recognition site	CCGTTG	1423	6	-	Arabidopsis thaliana
OsNCED3	MYC	CATGTG	287	6	-	Arabidopsis thaliana
OsNCED3	MYC	CATTTG	470	6	+	Arabidopsis thaliana
OsNCED3	P-box	CCTTTTG	756	7	-	Oryza sativa	gibberellin-responsive element
OsNCED3	A-box	CCGTCC	635	6	-	Petroselinum crispum	cis-acting regulatory element
OsNCED3	A-box	CCGTCC	1594	6	+	Petroselinum crispum	cis-acting regulatory element
OsNCED3	A-box	CCGTCC	1738	6	+	Petroselinum crispum	cis-acting regulatory element
OsNCED3	CAT-box	GCCACT	578	6	+	Arabidopsis thaliana	cis-acting regulatory element related to meristem expression
OsNCED3	CAT-box	GCCACT	682	6	+	Arabidopsis thaliana	cis-acting regulatory element related to meristem expression
OsNCED3	CAT-box	GCCACT	1447	6	+	Arabidopsis thaliana	cis-acting regulatory element related to meristem expression
OsNCED3	AT~TATA-box	TATATA	1846	6	-	Arabidopsis thaliana
OsNCED3	AT~TATA-box	TATATA	1848	6	-	Arabidopsis thaliana
OsNCED3	TATA	TATAAAAT	1469	8	+	Arabidopsis thaliana
OsNCED3	ARE	AAACCA	854	6	-	Zea mays	cis-acting regulatory element essential for the anaerobic induction
OsNCED3	ARE	AAACCA	1878	6	+	Zea mays	cis-acting regulatory element essential for the anaerobic induction
OsNCED3	G-Box	TCCACATGGCA	285	10	+	Triticum aestivum	cis-acting regulatory element involved in light responsiveness
OsNCED3	G-Box	CACGTT	829	6	+	Pisum sativum	cis-acting regulatory element involved in light responsiveness
OsNCED3	G-Box	CACGTG	1631	6	-	Pisum sativum	cis-acting regulatory element involved in light responsiveness
OsNCED3	WRE3	CCACCT	602	6	+	Pisum sativum
OsNCED3	TCA-element	CCATCTTTTT	90	9	+	Nicotiana tabacum	cis-acting element involved in salicylic acid responsiveness
OsNCED3	TCA-element	CCATCTTTTT	658	9	+	Nicotiana tabacum	cis-acting element involved in salicylic acid responsiveness
OsNCED3	CAAT-box	CCAAT	178	5	+	Arabidopsis thaliana	common cis-acting element in promoter and enhancer regions
OsNCED3	CAAT-box	CAAT	179	4	+	Nicotiana glutinosa
OsNCED3	CAAT-box	CAAAT	222	5	+	Pisum sativum	common cis-acting element in promoter and enhancer regions
OsNCED3	CAAT-box	CAAT	239	4	-	Nicotiana glutinosa
OsNCED3	CAAT-box	CAAAT	471	5	-	Pisum sativum	common cis-acting element in promoter and enhancer regions
OsNCED3	CAAT-box	CAAT	480	4	+	Nicotiana glutinosa
OsNCED3	CAAT-box	CAAAT	534	5	+	Pisum sativum	common cis-acting element in promoter and enhancer regions
OsNCED3	CAAT-box	TGCCAAC	783	7	-	Petunia hybrida	common cis-acting element in promoter and enhancer regions
OsNCED3	CAAT-box	TGCCAAC	839	7	+	Petunia hybrida	common cis-acting element in promoter and enhancer regions
OsNCED3	CAAT-box	CAAAT	950	5	-	Pisum sativum	common cis-acting element in promoter and enhancer regions
OsNCED3	CAAT-box	CAAT	968	4	+	Nicotiana glutinosa
OsNCED3	CAAT-box	CAAT	1168	4	+	Nicotiana glutinosa
OsNCED3	CAAT-box	CAAT	1257	4	+	Nicotiana glutinosa
OsNCED3	CAAT-box	CAAT	1309	4	+	Nicotiana glutinosa
OsNCED3	CAAT-box	CAAT	1487	4	+	Nicotiana glutinosa
OsNCED3	CAAT-box	CAAAT	1666	5	+	Pisum sativum	common cis-acting element in promoter and enhancer regions
OsNCED3	CAAT-box	CCAAT	1785	5	+	Arabidopsis thaliana	common cis-acting element in promoter and enhancer regions
OsNCED3	CAAT-box	CAAT	1786	4	+	Nicotiana glutinosa
OsNCED3	CAAT-box	CAAT	1985	4	-	Nicotiana glutinosa
OsNCED3	CAAT-box	CAAT	1997	4	-	Nicotiana glutinosa
OsNCED3	CCGTCC-box	CCGTCC	635	6	-	Petroselinum hortense
OsNCED3	CCGTCC-box	CCGTCC	1594	6	+	Petroselinum hortense
OsNCED3	CCGTCC-box	CCGTCC	1738	6	+	Petroselinum hortense
OsNCED3	Sp1	GGGCGG	1726	6	-	Oryza sativa	light responsive element
OsNCED3	Myb-binding site	CAACAG	842	6	+	Nicotiana tabacum
OsNCED3	TATA-box	TATTTAAA	97	8	-	Arabidopsis thaliana	core promoter element around -30 of transcription start
OsNCED3	TATA-box	ATATAT	144	6	+	Brassica napus	core promoter element around -30 of transcription start
OsNCED3	TATA-box	TATA	145	4	+	Arabidopsis thaliana	core promoter element around -30 of transcription start
OsNCED3	TATA-box	ccTATAAAaa	722	9	-	Arabidopsis thaliana	core promoter element around -30 of transcription start
OsNCED3	TATA-box	ATATAA	1468	6	+	Brassica oleracea	core promoter element around -30 of transcription start
OsNCED3	TATA-box	TATA	1469	4	-	Arabidopsis thaliana	core promoter element around -30 of transcription start
OsNCED3	TATA-box	TATATA	1846	6	-	Arabidopsis thaliana	core promoter element around -30 of transcription start
OsNCED3	TATA-box	ATATAT	1847	6	-	Brassica napus	core promoter element around -30 of transcription start
OsNCED3	TATA-box	TATATA	1848	6	-	Arabidopsis thaliana	core promoter element around -30 of transcription start
OsNCED3	TATA-box	TATA	1850	4	-	Arabidopsis thaliana	core promoter element around -30 of transcription start
OsNCED3	ABRE2	CCACGTGG	1630	8	-	Zea mays
OsNCED3	TCCC-motif	TCTCCCT	1795	7	+	Spinacia oleracea	part of a light responsive element
OsNCED3	CCGTCC motif	CCGTCC	635	6	-	Nicotiana tabacum
OsNCED3	CCGTCC motif	CCGTCC	1594	6	+	Nicotiana tabacum
OsNCED3	CCGTCC motif	CCGTCC	1738	6	+	Nicotiana tabacum
OsNCED3	DRE core	GCCGAC	625	6	-	Arabidopsis thaliana
OsNCED3	DRE core	GCCGAC	989	6	+	Arabidopsis thaliana
OsNCED3	DRE core	GCCGAC	1109	6	-	Arabidopsis thaliana
OsNCED3	G-box	CACGTC	622	6	+	Zea mays	cis-acting regulatory element involved in light responsiveness
OsNCED3	G-box	CACGTG	1631	6	-	Arabidopsis thaliana	cis-acting regulatory element involved in light responsiveness
OsNCED3	TGA-element	AACGAC	669	6	+	Brassica oleracea	auxin-responsive element
OsNCED3	E2Fb	TTTGCCGC	983	8	+	Nicotiana tabacum
OsNCED3	box S	AGCCACC	600	7	+	Arabidopsis thaliana
OsNCED3	ABRE	AACCCGG	197	7	-	Arabidopsis thaliana	cis-acting element involved in the abscisic acid responsiveness
OsNCED3	ABRE	ACGTG	622	5	-	Arabidopsis thaliana	cis-acting element involved in the abscisic acid responsiveness
OsNCED3	ABRE	ACGTG	829	5	-	Arabidopsis thaliana	cis-acting element involved in the abscisic acid responsiveness
OsNCED3	ABRE	CACGTG	1631	6	-	Arabidopsis thaliana	cis-acting element involved in the abscisic acid responsiveness
OsNCED3	ABRE	ACGTG	1632	5	+	Arabidopsis thaliana	cis-acting element involved in the abscisic acid responsiveness
OsNCED3	MBS	CAACTG	781	6	-	Arabidopsis thaliana	MYB binding site involved in drought-inducibility
OsNCED3	STRE	AGGGG	595	5	-	Arabidopsis thaliana
OsNCED3	STRE	AGGGG	631	5	+	Arabidopsis thaliana
OsNCED3	STRE	AGGGG	729	5	+	Arabidopsis thaliana
OsNCED3	STRE	AGGGG	1351	5	+	Arabidopsis thaliana
OsNCED3	STRE	AGGGG	1529	5	+	Arabidopsis thaliana
OsNCED3	STRE	AGGGG	1552	5	-	Arabidopsis thaliana
OsNCED3	STRE	AGGGG	1647	5	-	Arabidopsis thaliana
OsNCED3	STRE	AGGGG	1710	5	-	Arabidopsis thaliana
OsNCED3	STRE	AGGGG	1772	5	-	Arabidopsis thaliana
OsNCED3	STRE	AGGGG	1818	5	-	Arabidopsis thaliana
OsNCED3	STRE	AGGGG	1870	5	-	Arabidopsis thaliana
OsNCED3	MYB	CAACCA	328	6	-	Arabidopsis thaliana
OsNCED3	MYB	CAACCA	491	6	-	Arabidopsis thaliana
OsNCED3	MYB	CAACAG	842	6	+	Arabidopsis thaliana
OsNCED3	Unnamed__2	CCCCGG	1197	6	-	Zea mays
OsNCED3	Unnamed__2	CCCCGG	1366	6	+	Zea mays
OsNCED3	Unnamed__2	CCCCGG	1368	6	-	Zea mays
OsNCED3	Unnamed__2	CCCCGG	1618	6	+	Zea mays
OsNCED3	CCAAT-box	CAACGG	1423	6	+	Hordeum vulgare	MYBHv1 binding site
OsNCED3	Myb	CAACTG	781	6	-	Arabidopsis thaliana
OsNCED3		motif_sequence	66	4	+	organism	short_function
OsNCED3		motif_sequence	154	4	-	organism	short_function
OsNCED3		motif_sequence	158	4	+	organism	short_function
OsNCED3		motif_sequence	184	4	+	organism	short_function
OsNCED3		motif_sequence	252	4	-	organism	short_function
OsNCED3		motif_sequence	396	4	-	organism	short_function
OsNCED3		motif_sequence	404	4	+	organism	short_function
OsNCED3		motif_sequence	409	4	+	organism	short_function
OsNCED3		motif_sequence	423	4	-	organism	short_function
OsNCED3		motif_sequence	428	4	-	organism	short_function
OsNCED3		motif_sequence	435	4	-	organism	short_function
OsNCED3		motif_sequence	802	4	+	organism	short_function
OsNCED3		motif_sequence	1049	4	+	organism	short_function
OsNCED3		motif_sequence	1186	4	+	organism	short_function
OsNCED3		motif_sequence	1362	4	+	organism	short_function
OsNCED3		motif_sequence	1374	4	-	organism	short_function
OsNCED3		motif_sequence	1496	4	+	organism	short_function
OsNCED3		motif_sequence	1507	4	-	organism	short_function
OsNCED3		motif_sequence	1534	4	-	organism	short_function
OsNCED3		motif_sequence	1650	4	+	organism	short_function
OsNCED3		motif_sequence	1699	4	-	organism	short_function
OsNCED3		motif_sequence	1794	4	+	organism	short_function
OsNCED3		motif_sequence	1824	4	+	organism	short_function
OsNCED3		motif_sequence	1829	4	+	organism	short_function
OsNCED3		motif_sequence	1900	4	+	organism	short_function
OsNCED3		motif_sequence	1910	4	+	organism	short_function
OsNCED3	GARE-motif	TCTGTTG	842	7	-	Brassica oleracea	gibberellin-responsive element
OsNCED3	Unnamed__4	CTCC	186	4	+	Petroselinum hortense
OsNCED3	Unnamed__4	CTCC	252	4	-	Petroselinum hortense
OsNCED3	Unnamed__4	CTCC	270	4	-	Petroselinum hortense
OsNCED3	Unnamed__4	CTCC	406	4	+	Petroselinum hortense
OsNCED3	Unnamed__4	CTCC	423	4	-	Petroselinum hortense
OsNCED3	Unnamed__4	CTCC	435	4	-	Petroselinum hortense
OsNCED3	Unnamed__4	CTCC	592	4	+	Petroselinum hortense
OsNCED3	Unnamed__4	CTCC	959	4	+	Petroselinum hortense
OsNCED3	Unnamed__4	CTCC	1025	4	-	Petroselinum hortense
OsNCED3	Unnamed__4	CTCC	1349	4	-	Petroselinum hortense
OsNCED3	Unnamed__4	CTCC	1364	4	+	Petroselinum hortense
OsNCED3	Unnamed__4	CTCC	1384	4	+	Petroselinum hortense
OsNCED3	Unnamed__4	CTCC	1428	4	-	Petroselinum hortense
OsNCED3	Unnamed__4	CTCC	1520	4	-	Petroselinum hortense
OsNCED3	Unnamed__4	CTCC	1523	4	-	Petroselinum hortense
OsNCED3	Unnamed__4	CTCC	1527	4	-	Petroselinum hortense
OsNCED3	Unnamed__4	CTCC	1534	4	-	Petroselinum hortense
OsNCED3	Unnamed__4	CTCC	1614	4	+	Petroselinum hortense
OsNCED3	Unnamed__4	CTCC	1622	4	-	Petroselinum hortense
OsNCED3	Unnamed__4	CTCC	1652	4	+	Petroselinum hortense
OsNCED3	Unnamed__4	CTCC	1690	4	-	Petroselinum hortense
OsNCED3	Unnamed__4	CTCC	1693	4	-	Petroselinum hortense
OsNCED3	Unnamed__4	CTCC	1696	4	-	Petroselinum hortense
OsNCED3	Unnamed__4	CTCC	1699	4	-	Petroselinum hortense
OsNCED3	Unnamed__4	CTCC	1713	4	+	Petroselinum hortense
OsNCED3	Unnamed__4	CTCC	1753	4	+	Petroselinum hortense
OsNCED3	Unnamed__4	CTCC	1775	4	+	Petroselinum hortense
OsNCED3	Unnamed__4	CTCC	1796	4	+	Petroselinum hortense
OsNCED3	Unnamed__4	CTCC	1804	4	+	Petroselinum hortense
OsNCED3	Unnamed__4	CTCC	1807	4	+	Petroselinum hortense
OsNCED3	Unnamed__4	CTCC	1810	4	+	Petroselinum hortense
OsNCED3	Unnamed__4	CTCC	1816	4	+	Petroselinum hortense
OsNCED3	Unnamed__4	CTCC	1826	4	+	Petroselinum hortense
OsNCED3	Unnamed__4	CTCC	1834	4	+	Petroselinum hortense
OsNCED3	Unnamed__4	CTCC	1868	4	+	Petroselinum hortense
OsNCED3	Unnamed__4	CTCC	1873	4	+	Petroselinum hortense
OsNCED3	Unnamed__4	CTCC	1912	4	+	Petroselinum hortense
OsNCED3	GC-motif	CCCCCG	1369	6	-	Zea mays	enhancer-like element involved in anoxic specific inducibility
OsNCED3	GC-motif	CCCCCG	1544	6	-	Zea mays	enhancer-like element involved in anoxic specific inducibility
OsNCED3	GC-motif	CCCCCG	1617	6	+	Zea mays	enhancer-like element involved in anoxic specific inducibility
OsNCED3	GC-motif	CCCCCG	1735	6	+	Zea mays	enhancer-like element involved in anoxic specific inducibility
OsNCED3	LTR	CCGAAA	71	6	+	Hordeum vulgare	cis-acting element involved in low-temperature responsiveness
OsNCED3	LTR	CCGAAA	263	6	-	Hordeum vulgare	cis-acting element involved in low-temperature responsiveness
OsNCED3	LTR	CCGAAA	556	6	-	Hordeum vulgare	cis-acting element involved in low-temperature responsiveness
OsNCED2a	CGTCA-motif	CGTCA	216	5	+	Hordeum vulgare	cis-acting regulatory element involved in the MeJA-responsiveness
OsNCED2a	CGTCA-motif	CGTCA	913	5	+	Hordeum vulgare	cis-acting regulatory element involved in the MeJA-responsiveness
OsNCED2a	CGTCA-motif	CGTCA	1134	5	+	Hordeum vulgare	cis-acting regulatory element involved in the MeJA-responsiveness
OsNCED2a	TCCC-motif	TCTCCCT	965	7	+	Spinacia oleracea	part of a light responsive element
OsNCED2a	TATA-box	TACAAAA	55	7	-	Oryza sativa	core promoter element around -30 of transcription start
OsNCED2a	TATA-box	TATA	398	4	+	Arabidopsis thaliana	core promoter element around -30 of transcription start
OsNCED2a	TATA-box	TATA	639	4	+	Arabidopsis thaliana	core promoter element around -30 of transcription start
OsNCED2a	TATA-box	TATA	659	4	+	Arabidopsis thaliana	core promoter element around -30 of transcription start
OsNCED2a	TATA-box	TATAA	817	5	-	Arabidopsis thaliana	core promoter element around -30 of transcription start
OsNCED2a	TATA-box	TATA	818	4	+	Arabidopsis thaliana	core promoter element around -30 of transcription start
OsNCED2a	TATA-box	TATAA	1055	5	-	Arabidopsis thaliana	core promoter element around -30 of transcription start
OsNCED2a	TATA-box	TATA	1056	4	-	Arabidopsis thaliana	core promoter element around -30 of transcription start
OsNCED2a	TATA-box	ATATAT	1258	6	-	Brassica napus	core promoter element around -30 of transcription start
OsNCED2a	TATA-box	TATA	1259	4	-	Arabidopsis thaliana	core promoter element around -30 of transcription start
OsNCED2a	TATA-box	ccTATAAAaa	1331	9	+	Arabidopsis thaliana	core promoter element around -30 of transcription start
OsNCED2a	TATA-box	TACAAAA	1358	7	-	Oryza sativa	core promoter element around -30 of transcription start
OsNCED2a	TATA-box	TATA	1383	4	-	Arabidopsis thaliana	core promoter element around -30 of transcription start
OsNCED2a	TATA-box	TATA	1910	4	-	Arabidopsis thaliana	core promoter element around -30 of transcription start
OsNCED2a	ERE	ATTTTAAA	1428	8	+	Nicotiana glutinos
OsNCED2a	O2-site	GATGA(C/T)(A/G)TG(A/G)	197	8	-	Zea mays	cis-acting regulatory element involved in zein metabolism regulation
OsNCED2a	O2-site	GATGATGTGG	1844	9	-	Zea mays	cis-acting regulatory element involved in zein metabolism regulation
OsNCED2a	CCGTCC motif	CCGTCC	1852	6	+	Nicotiana tabacum
OsNCED2a	CAT-box	GCCACT	161	6	+	Arabidopsis thaliana	cis-acting regulatory element related to meristem expression
OsNCED2a	CAT-box	GCCACT	822	6	-	Arabidopsis thaliana	cis-acting regulatory element related to meristem expression
OsNCED2a	A-box	CCGTCC	1852	6	+	Petroselinum crispum	cis-acting regulatory element
OsNCED2a	Unnamed__1	GCCACGTGGC	161	9	+	Petunia sp.
OsNCED2a	Unnamed__1	CGTGG	213	5	-	Zea mays
OsNCED2a	Unnamed__1	CGTGG	1700	5	-	Zea mays
OsNCED2a	MYB recognition site	CCGTTG	442	6	-	Arabidopsis thaliana
OsNCED2a	MYC	CAATTG	351	6	+	Arabidopsis thaliana
OsNCED2a	MYC	CATTTG	452	6	-	Arabidopsis thaliana
OsNCED2a	MYC	CATGTG	829	6	-	Arabidopsis thaliana
OsNCED2a	MYC	CATGTG	1069	6	+	Arabidopsis thaliana
OsNCED2a	WRE3	CCACCT	906	6	+	Pisum sativum
OsNCED2a	WRE3	CCACCT	1639	6	-	Pisum sativum
OsNCED2a	WRE3	CCACCT	1648	6	+	Pisum sativum
OsNCED2a	WRE3	CCACCT	1678	6	+	Pisum sativum
OsNCED2a	WRE3	CCACCT	1773	6	+	Pisum sativum
OsNCED2a	G-Box	CACGTT	270	6	-	Pisum sativum	cis-acting regulatory element involved in light responsiveness
OsNCED2a	ARE	AAACCA	52	6	-	Zea mays	cis-acting regulatory element essential for the anaerobic induction
OsNCED2a	ARE	AAACCA	1116	6	+	Zea mays	cis-acting regulatory element essential for the anaerobic induction
OsNCED2a	AuxRR-core	GGTCCAT	80	7	+	Nicotiana tabacum	cis-acting regulatory element involved in auxin responsiveness
OsNCED2a	CAAT-box	CAAT	104	4	-	Nicotiana glutinosa
OsNCED2a	CAAT-box	CAAAT	198	5	+	Pisum sativum	common cis-acting element in promoter and enhancer regions
OsNCED2a	CAAT-box	CAAT	206	4	+	Nicotiana glutinosa
OsNCED2a	CAAT-box	CCAAT	297	5	+	Arabidopsis thaliana	common cis-acting element in promoter and enhancer regions
OsNCED2a	CAAT-box	CAAT	298	4	+	Nicotiana glutinosa
OsNCED2a	CAAT-box	CAAT	351	4	+	Nicotiana glutinosa
OsNCED2a	CAAT-box	CCAAT	353	5	-	Arabidopsis thaliana	common cis-acting element in promoter and enhancer regions
OsNCED2a	CAAT-box	CAAAT	388	5	-	Pisum sativum	common cis-acting element in promoter and enhancer regions
OsNCED2a	CAAT-box	CAAAT	401	5	-	Pisum sativum	common cis-acting element in promoter and enhancer regions
OsNCED2a	CAAT-box	CAAT	425	4	+	Nicotiana glutinosa
OsNCED2a	CAAT-box	CAAAT	452	5	+	Pisum sativum	common cis-acting element in promoter and enhancer regions
OsNCED2a	CAAT-box	CAAT	507	4	-	Nicotiana glutinosa
OsNCED2a	CAAT-box	CAAT	580	4	-	Nicotiana glutinosa
OsNCED2a	CAAT-box	CAAT	588	4	+	Nicotiana glutinosa
OsNCED2a	CAAT-box	CAAT	719	4	-	Nicotiana glutinosa
OsNCED2a	CAAT-box	CCAAT	725	5	-	Arabidopsis thaliana	common cis-acting element in promoter and enhancer regions
OsNCED2a	CAAT-box	CAAT	843	4	+	Nicotiana glutinosa
OsNCED2a	CAAT-box	CAAT	852	4	-	Nicotiana glutinosa
OsNCED2a	CAAT-box	CAAT	860	4	+	Nicotiana glutinosa
OsNCED2a	CAAT-box	CAAAT	1006	5	+	Pisum sativum	common cis-acting element in promoter and enhancer regions
OsNCED2a	CAAT-box	CCAAT	1014	5	+	Arabidopsis thaliana	common cis-acting element in promoter and enhancer regions
OsNCED2a	CAAT-box	CAAT	1015	4	+	Nicotiana glutinosa
OsNCED2a	CAAT-box	CCAAT	1205	5	+	Arabidopsis thaliana	common cis-acting element in promoter and enhancer regions
OsNCED2a	CAAT-box	CAAT	1206	4	+	Nicotiana glutinosa
OsNCED2a	CAAT-box	CAAT	1292	4	+	Nicotiana glutinosa
OsNCED2a	CAAT-box	CCAAT	1581	5	-	Arabidopsis thaliana	common cis-acting element in promoter and enhancer regions
OsNCED2a	CAAT-box	CAAAT	1827	5	-	Pisum sativum	common cis-acting element in promoter and enhancer regions
OsNCED2a	CAAT-box	CAAT	1919	4	+	Nicotiana glutinosa
OsNCED2a	CAAT-box	CCAAT	1987	5	+	Arabidopsis thaliana	common cis-acting element in promoter and enhancer regions
OsNCED2a	CAAT-box	CAAT	1988	4	+	Nicotiana glutinosa
OsNCED2a	CCGTCC-box	CCGTCC	1852	6	+	Petroselinum hortense
OsNCED2a	Unnamed__2	AACCTAACCT	62	9	+	Petroselinum hortense
OsNCED2a	Unnamed__2	AACCTAACCT	735	9	-	Petroselinum hortense
OsNCED2a	Unnamed__2	AACCTAACCT	920	9	+	Petroselinum hortense
OsNCED2a	chs-CMA2a	TCACTTGA	1299	8	-	Petroselinum crispum	part of a light responsive element
OsNCED2a	CCAAT-box	CAACGG	442	6	+	Hordeum vulgare	MYBHv1 binding site
OsNCED2a	Unnamed__4	CTCC	808	4	+	Petroselinum hortense
OsNCED2a	Unnamed__4	CTCC	813	4	+	Petroselinum hortense
OsNCED2a	Unnamed__4	CTCC	910	4	+	Petroselinum hortense
OsNCED2a	Unnamed__4	CTCC	966	4	+	Petroselinum hortense
OsNCED2a	Unnamed__4	CTCC	1000	4	+	Petroselinum hortense
OsNCED2a	Unnamed__4	CTCC	1012	4	+	Petroselinum hortense
OsNCED2a	Unnamed__4	CTCC	1051	4	+	Petroselinum hortense
OsNCED2a	Unnamed__4	CTCC	1060	4	+	Petroselinum hortense
OsNCED2a	Unnamed__4	CTCC	1149	4	+	Petroselinum hortense
OsNCED2a	Unnamed__4	CTCC	1370	4	+	Petroselinum hortense
OsNCED2a	Unnamed__4	CTCC	1413	4	-	Petroselinum hortense
OsNCED2a	Unnamed__4	CTCC	1553	4	+	Petroselinum hortense
OsNCED2a	Unnamed__4	CTCC	1556	4	+	Petroselinum hortense
OsNCED2a	Unnamed__4	CTCC	1571	4	+	Petroselinum hortense
OsNCED2a	Unnamed__4	CTCC	1577	4	+	Petroselinum hortense
OsNCED2a	Unnamed__4	CTCC	1616	4	+	Petroselinum hortense
OsNCED2a	Unnamed__4	CTCC	1672	4	+	Petroselinum hortense
OsNCED2a	Unnamed__4	CTCC	1684	4	+	Petroselinum hortense
OsNCED2a	Unnamed__4	CTCC	1727	4	+	Petroselinum hortense
OsNCED2a	Unnamed__4	CTCC	1755	4	-	Petroselinum hortense
OsNCED2a	Unnamed__4	CTCC	1768	4	+	Petroselinum hortense
OsNCED2a	Unnamed__4	CTCC	1777	4	+	Petroselinum hortense
OsNCED2a	Unnamed__4	CTCC	1805	4	+	Petroselinum hortense
OsNCED2a	Unnamed__4	CTCC	1842	4	+	Petroselinum hortense
OsNCED2a	Unnamed__4	CTCC	1860	4	+	Petroselinum hortense
OsNCED2a	Unnamed__4	CTCC	1930	4	+	Petroselinum hortense
OsNCED2a	Unnamed__4	CTCC	1952	4	+	Petroselinum hortense
OsNCED2a	Unnamed__4	CTCC	1972	4	+	Petroselinum hortense
OsNCED2a	Unnamed__4	CTCC	1992	4	+	Petroselinum hortense
OsNCED2a	CTAG-motif	ACTAGCAGAA	46	9	-	Avena sativa
OsNCED2a		motif_sequence	22	4	+	organism	short_function
OsNCED2a		motif_sequence	111	4	-	organism	short_function
OsNCED2a		motif_sequence	416	4	+	organism	short_function
OsNCED2a		motif_sequence	620	4	+	organism	short_function
OsNCED2a		motif_sequence	707	4	+	organism	short_function
OsNCED2a		motif_sequence	899	4	-	organism	short_function
OsNCED2a		motif_sequence	964	4	+	organism	short_function
OsNCED2a		motif_sequence	1147	4	+	organism	short_function
OsNCED2a		motif_sequence	1575	4	+	organism	short_function
OsNCED2a		motif_sequence	1682	4	+	organism	short_function
OsNCED2a		motif_sequence	1722	4	+	organism	short_function
OsNCED2a		motif_sequence	1803	4	+	organism	short_function
OsNCED2a		motif_sequence	1898	4	+	organism	short_function
OsNCED2a		motif_sequence	1970	4	+	organism	short_function
OsNCED2a		motif_sequence	1990	4	+	organism	short_function
OsNCED2a	LTR	CCGAAA	1409	6	-	Hordeum vulgare	cis-acting element involved in low-temperature responsiveness
OsNCED2a	LTR	CCGAAA	1687	6	+	Hordeum vulgare	cis-acting element involved in low-temperature responsiveness
OsNCED2a	GC-motif	CCCCCG	1398	6	+	Zea mays	enhancer-like element involved in anoxic specific inducibility
OsNCED2a	TGACG-motif	TGACG	216	5	-	Hordeum vulgare	cis-acting regulatory element involved in the MeJA-responsiveness
OsNCED2a	TGACG-motif	TGACG	913	5	-	Hordeum vulgare	cis-acting regulatory element involved in the MeJA-responsiveness
OsNCED2a	TGACG-motif	TGACG	1134	5	-	Hordeum vulgare	cis-acting regulatory element involved in the MeJA-responsiveness
OsNCED2a	GATA-motif	AAGGATAAGG	432	9	+	Solanum tuberosum	part of a light responsive element
OsNCED2a	GATA-motif	GATAGGA	1524	7	-	Arabidopsis thaliana	part of a light responsive element
OsNCED2a	W box	TTGACC	1829	6	+	Arabidopsis thaliana
OsNCED2a	G-box	CACGTC	214	6	+	Zea mays	cis-acting regulatory element involved in light responsiveness
OsNCED2a	G-box	CACGAC	1039	6	+	Zea mays	cis-acting regulatory element involved in light responsiveness
OsNCED2a	G-box	CACGAC	1701	6	+	Zea mays	cis-acting regulatory element involved in light responsiveness
OsNCED2a	box S	AGCCACC	1676	7	+	Arabidopsis thaliana
OsNCED2a	GT1-motif	GGTTAA	408	6	+	Arabidopsis thaliana	light responsive element
OsNCED2a	ABRE	ACGTG	214	5	-	Arabidopsis thaliana	cis-acting element involved in the abscisic acid responsiveness
OsNCED2a	ABRE	ACGTG	271	5	+	Arabidopsis thaliana	cis-acting element involved in the abscisic acid responsiveness
OsNCED2a	MYB	CAACCA	355	6	-	Arabidopsis thaliana
OsNCED2a	MYB	CAACCA	377	6	-	Arabidopsis thaliana
OsNCED2a	MYB	CAACCA	1625	6	-	Arabidopsis thaliana
OsNCED2a	Box II	ACACGTTGT	268	9	-	Sinapis alba	part of a light responsive element
OsNCED2a	STRE	AGGGG	1735	5	-	Arabidopsis thaliana
OsNCED2a	STRE	AGGGG	1833	5	-	Arabidopsis thaliana
OsNCED2a	STRE	AGGGG	1932	5	-	Arabidopsis thaliana
OsNCED2a	as-1	TGACG	216	5	-	Arabidopsis thaliana
OsNCED2a	as-1	TGACG	913	5	-	Arabidopsis thaliana
OsNCED2a	as-1	TGACG	1134	5	-	Arabidopsis thaliana
OsNCED2a	Box 4	ATTAAT	1308	6	-	Petroselinum crispum	part of a conserved DNA module involved in light responsiveness
OsNCED2a	MRE	AACCTAA	738	7	-	Petroselinum crispum	MYB binding site involved in light responsiveness
OsCCD7	Unnamed__2	CCCCGG	1575	6	-	Zea mays
OsCCD7	ABRE3a	TACGTG	1643	6	+	Zea mays
OsCCD7	CCAAT-box	CAACGG	964	6	-	Hordeum vulgare	MYBHv1 binding site
OsCCD7	Myb	TAACTG	1561	6	+	Arabidopsis thaliana
OsCCD7	ATCT-motif	AATCTAATCC	529	9	+	Pisum sativum	part of a conserved DNA module involved in light responsiveness
OsCCD7		motif_sequence	83	4	-	organism	short_function
OsCCD7		motif_sequence	295	4	-	organism	short_function
OsCCD7		motif_sequence	328	4	+	organism	short_function
OsCCD7		motif_sequence	503	4	+	organism	short_function
OsCCD7		motif_sequence	742	4	+	organism	short_function
OsCCD7		motif_sequence	831	4	+	organism	short_function
OsCCD7		motif_sequence	942	4	+	organism	short_function
OsCCD7		motif_sequence	1199	4	-	organism	short_function
OsCCD7		motif_sequence	1235	4	+	organism	short_function
OsCCD7		motif_sequence	1378	4	+	organism	short_function
OsCCD7		motif_sequence	1387	4	-	organism	short_function
OsCCD7		motif_sequence	1527	4	+	organism	short_function
OsCCD7		motif_sequence	1813	4	+	organism	short_function
OsCCD7		motif_sequence	1832	4	+	organism	short_function
OsCCD7		motif_sequence	1841	4	-	organism	short_function
OsCCD7		motif_sequence	1932	4	-	organism	short_function
OsCCD7	GARE-motif	TCTGTTG	463	7	+	Brassica oleracea	gibberellin-responsive element
OsCCD7	GARE-motif	TCTGTTG	607	7	+	Brassica oleracea	gibberellin-responsive element
OsCCD7	Unnamed__4	CTCC	152	4	-	Petroselinum hortense
OsCCD7	Unnamed__4	CTCC	203	4	-	Petroselinum hortense
OsCCD7	Unnamed__4	CTCC	264	4	-	Petroselinum hortense
OsCCD7	Unnamed__4	CTCC	281	4	-	Petroselinum hortense
OsCCD7	Unnamed__4	CTCC	493	4	-	Petroselinum hortense
OsCCD7	Unnamed__4	CTCC	1064	4	-	Petroselinum hortense
OsCCD7	Unnamed__4	CTCC	1337	4	+	Petroselinum hortense
OsCCD7	Unnamed__4	CTCC	1380	4	+	Petroselinum hortense
OsCCD7	Unnamed__4	CTCC	1573	4	+	Petroselinum hortense
OsCCD7	Unnamed__4	CTCC	1741	4	+	Petroselinum hortense
OsCCD7	Unnamed__4	CTCC	1834	4	+	Petroselinum hortense
OsCCD7	Unnamed__4	CTCC	1948	4	+	Petroselinum hortense
OsCCD7	Unnamed__4	CTCC	2002	4	-	Petroselinum hortense
OsCCD7	GATA-motif	GATAGGA	938	7	-	Arabidopsis thaliana	part of a light responsive element
OsCCD7	TGACG-motif	TGACG	451	5	-	Hordeum vulgare	cis-acting regulatory element involved in the MeJA-responsiveness
OsCCD7	TGACG-motif	TGACG	1693	5	+	Hordeum vulgare	cis-acting regulatory element involved in the MeJA-responsiveness
OsCCD7	LTR	CCGAAA	753	6	-	Hordeum vulgare	cis-acting element involved in low-temperature responsiveness
OsCCD7	LTR	CCGAAA	1350	6	+	Hordeum vulgare	cis-acting element involved in low-temperature responsiveness
OsCCD7	G-box	CCACGTAA	1642	8	-	Brassica napus	cis-acting regulatory element involved in light responsiveness
OsCCD7	G-box	TACGTG	1643	6	+	Arabidopsis thaliana	cis-acting regulatory element involved in light responsiveness
OsCCD7	TGA-element	AACGAC	781	6	-	Brassica oleracea	auxin-responsive element
OsCCD7	TGA-element	AACGAC	1992	6	+	Brassica oleracea	auxin-responsive element
OsCCD7	ABRE	ACGTG	881	5	-	Arabidopsis thaliana	cis-acting element involved in the abscisic acid responsiveness
OsCCD7	ABRE	ACGTG	1644	5	+	Arabidopsis thaliana	cis-acting element involved in the abscisic acid responsiveness
OsCCD7	as-1	TGACG	451	5	-	Arabidopsis thaliana
OsCCD7	as-1	TGACG	1693	5	+	Arabidopsis thaliana
OsCCD7	MYB	CAACAG	464	6	-	Arabidopsis thaliana
OsCCD7	MYB	CAACAG	608	6	-	Arabidopsis thaliana
OsCCD7	MYB	CAACAG	634	6	-	Arabidopsis thaliana
OsCCD7	MYB	TAACCA	804	6	+	Arabidopsis thaliana
OsCCD7	MYB	CAACAG	1026	6	+	Arabidopsis thaliana
OsCCD7	MYB	TAACCA	1428	6	+	Arabidopsis thaliana
OsCCD7	MYB	CAACCA	1804	6	+	Arabidopsis thaliana
OsCCD7	STRE	AGGGG	508	5	-	Arabidopsis thaliana
OsCCD7	STRE	AGGGG	624	5	-	Arabidopsis thaliana
OsCCD7	STRE	AGGGG	696	5	+	Arabidopsis thaliana
OsCCD7	Box 4	ATTAAT	1453	6	-	Petroselinum crispum	part of a conserved DNA module involved in light responsiveness
OsCCD7	MYB-like sequence	TAACCA	804	6	+	Arabidopsis thaliana
OsCCD7	MYB-like sequence	TAACCA	1428	6	+	Arabidopsis thaliana
OsCCD7	CGTCA-motif	CGTCA	451	5	+	Hordeum vulgare	cis-acting regulatory element involved in the MeJA-responsiveness
OsCCD7	CGTCA-motif	CGTCA	1693	5	-	Hordeum vulgare	cis-acting regulatory element involved in the MeJA-responsiveness
OsCCD7	Myb-binding site	CAACAG	464	6	-	Nicotiana tabacum
OsCCD7	Myb-binding site	CAACAG	608	6	-	Nicotiana tabacum
OsCCD7	Myb-binding site	CAACAG	634	6	-	Nicotiana tabacum
OsCCD7	Myb-binding site	CAACAG	1026	6	+	Nicotiana tabacum
OsCCD7	TATA-box	TATA	230	4	+	Arabidopsis thaliana	core promoter element around -30 of transcription start
OsCCD7	TATA-box	TATATA	665	6	+	Arabidopsis thaliana	core promoter element around -30 of transcription start
OsCCD7	TATA-box	ATATAA	666	6	+	Brassica oleracea	core promoter element around -30 of transcription start
OsCCD7	TATA-box	TATA	667	4	+	Arabidopsis thaliana	core promoter element around -30 of transcription start
OsCCD7	TATA-box	TACAAAA	921	7	+	Oryza sativa	core promoter element around -30 of transcription start
OsCCD7	TATA-box	ATTATA	1100	6	+	Brassica napus	core promoter element around -30 of transcription start
OsCCD7	TATA-box	TATAA	1101	5	-	Arabidopsis thaliana	core promoter element around -30 of transcription start
OsCCD7	TATA-box	TATA	1102	4	-	Arabidopsis thaliana	core promoter element around -30 of transcription start
OsCCD7	TATA-box	TATAAA	1178	6	-	Helianthus annuus	core promoter element around -30 of transcription start
OsCCD7	TATA-box	TATATAA	1179	7	-	Arabidopsis thaliana	core promoter element around -30 of transcription start
OsCCD7	TATA-box	TATATA	1180	6	-	Arabidopsis thaliana	core promoter element around -30 of transcription start
OsCCD7	TATA-box	ATATAT	1181	6	-	Brassica napus	core promoter element around -30 of transcription start
OsCCD7	TATA-box	TATA	1182	4	-	Arabidopsis thaliana	core promoter element around -30 of transcription start
OsCCD7	TATA-box	ATATAA	1242	6	+	Brassica oleracea	core promoter element around -30 of transcription start
OsCCD7	TATA-box	TATA	1243	4	-	Arabidopsis thaliana	core promoter element around -30 of transcription start
OsCCD7	TATA-box	TATA	1559	4	-	Arabidopsis thaliana	core promoter element around -30 of transcription start
OsCCD7	TATA-box	TATAAAT	1622	7	-	Brassica juncea	core promoter element around -30 of transcription start
OsCCD7	TATA-box	TATAAA	1623	6	-	Helianthus annuus	core promoter element around -30 of transcription start
OsCCD7	TATA-box	TATAA	1624	5	-	Arabidopsis thaliana	core promoter element around -30 of transcription start
OsCCD7	TATA-box	TATA	1625	4	-	Arabidopsis thaliana	core promoter element around -30 of transcription start
OsCCD7	TATA-box	ATATAA	1683	6	+	Brassica oleracea	core promoter element around -30 of transcription start
OsCCD7	TATA-box	TATA	1684	4	-	Arabidopsis thaliana	core promoter element around -30 of transcription start
OsCCD7	TATA-box	TATAAA	1923	6	-	Helianthus annuus	core promoter element around -30 of transcription start
OsCCD7	TATA-box	TATAA	1924	5	-	Arabidopsis thaliana	core promoter element around -30 of transcription start
OsCCD7	TATA-box	TATA	1925	4	-	Arabidopsis thaliana	core promoter element around -30 of transcription start
OsCCD7	TATA-box	TATATA	1959	6	-	Arabidopsis thaliana	core promoter element around -30 of transcription start
OsCCD7	TATA-box	TATA	1961	4	-	Arabidopsis thaliana	core promoter element around -30 of transcription start
OsCCD7	ABRE4	CACGTA	1643	6	-	Zea mays
OsCCD7	TC-rich repeats	ATTCTCTAAC	522	9	-	Nicotiana tabacum	cis-acting element involved in defense and stress responsiveness
OsCCD7	O2-site	GATGACATGG	273	9	+	Zea mays	cis-acting regulatory element involved in zein metabolism regulation
OsCCD7	Unnamed__1	CGTGG	1645	5	+	Zea mays
OsCCD7	MYC	CATTTG	776	6	+	Arabidopsis thaliana
OsCCD7	MYB recognition site	CCGTTG	964	6	+	Arabidopsis thaliana
OsCCD7	GCN4_motif	TGAGTCA	249	7	-	Oryza sativa	cis-regulatory element involved in endosperm expression
OsCCD7	AAGAA-motif	GAAAGAA	331	7	-	Avena sativa
OsCCD7	AAGAA-motif	GAAAGAA	1352	7	+	Avena sativa
OsCCD7	AT~TATA-box	TATATA	665	6	+	Arabidopsis thaliana
OsCCD7	AT~TATA-box	TATATAAA	1178	8	-	Arabidopsis thaliana
OsCCD7	AT~TATA-box	TATATA	1180	6	-	Arabidopsis thaliana
OsCCD7	AT~TATA-box	TATATA	1959	6	-	Arabidopsis thaliana
OsCCD7	TCA-element	CCATCTTTTT	1082	9	+	Nicotiana tabacum	cis-acting element involved in salicylic acid responsiveness
OsCCD7	TCA-element	CCATCTTTTT	1884	9	+	Nicotiana tabacum	cis-acting element involved in salicylic acid responsiveness
OsCCD7	ARE	AAACCA	1770	6	+	Zea mays	cis-acting regulatory element essential for the anaerobic induction
OsCCD7	ARE	AAACCA	1785	6	+	Zea mays	cis-acting regulatory element essential for the anaerobic induction
OsCCD7	G-Box	CACGTT	881	6	+	Pisum sativum	cis-acting regulatory element involved in light responsiveness
OsCCD7	CAAT-box	CCAAT	50	5	-	Arabidopsis thaliana	common cis-acting element in promoter and enhancer regions
OsCCD7	CAAT-box	CAAT	178	4	-	Nicotiana glutinosa
OsCCD7	CAAT-box	CAAAT	218	5	-	Pisum sativum	common cis-acting element in promoter and enhancer regions
OsCCD7	CAAT-box	CAAAT	360	5	+	Pisum sativum	common cis-acting element in promoter and enhancer regions
OsCCD7	CAAT-box	CAAT	440	4	-	Nicotiana glutinosa
OsCCD7	CAAT-box	CAAT	652	4	+	Nicotiana glutinosa
OsCCD7	CAAT-box	CAAAT	777	5	-	Pisum sativum	common cis-acting element in promoter and enhancer regions
OsCCD7	CAAT-box	CAAT	788	4	+	Nicotiana glutinosa
OsCCD7	CAAT-box	CAAAT	974	5	-	Pisum sativum	common cis-acting element in promoter and enhancer regions
OsCCD7	CAAT-box	CCAAT	987	5	-	Arabidopsis thaliana	common cis-acting element in promoter and enhancer regions
OsCCD7	CAAT-box	CAAT	1008	4	-	Nicotiana glutinosa
OsCCD7	CAAT-box	CAAT	1053	4	-	Nicotiana glutinosa
OsCCD7	CAAT-box	CAAT	1160	4	-	Nicotiana glutinosa
OsCCD7	CAAT-box	CAAT	1224	4	-	Nicotiana glutinosa
OsCCD7	CAAT-box	CCAAT	1274	5	+	Arabidopsis thaliana	common cis-acting element in promoter and enhancer regions
OsCCD7	CAAT-box	CAAT	1275	4	+	Nicotiana glutinosa
OsCCD7	CAAT-box	TGCCAAC	1312	7	+	Petunia hybrida	common cis-acting element in promoter and enhancer regions
OsCCD7	CAAT-box	CAAT	1483	4	-	Nicotiana glutinosa
OsCCD7	CAAT-box	CAAT	1587	4	-	Nicotiana glutinosa
OsCCD7	CAAT-box	CAAT	1605	4	-	Nicotiana glutinosa
OsCCD7	CAAT-box	CAAAT	1638	5	+	Pisum sativum	common cis-acting element in promoter and enhancer regions
OsCCD7	CAAT-box	CAAT	1675	4	-	Nicotiana glutinosa
OsCCD7	CAAT-box	CCAAT	1752	5	+	Arabidopsis thaliana	common cis-acting element in promoter and enhancer regions
OsCCD7	CAAT-box	CAAT	1753	4	+	Nicotiana glutinosa
OsCCD7	CAAT-box	CAAAT	1808	5	+	Pisum sativum	common cis-acting element in promoter and enhancer regions
OsCCD7	CAAT-box	CAAAT	1853	5	+	Pisum sativum	common cis-acting element in promoter and enhancer regions
OsCCD7	CAAT-box	CCAAT	1906	5	+	Arabidopsis thaliana	common cis-acting element in promoter and enhancer regions
OsCCD7	CAAT-box	CAAT	1907	4	+	Nicotiana glutinosa
OsCCD7	CAAT-box	CAAAT	1928	5	-	Pisum sativum	common cis-acting element in promoter and enhancer regions
OsNCED2b	TATA-box	TATAAA	323	6	-	Helianthus annuus	core promoter element around -30 of transcription start
OsNCED2b	TATA-box	TATATAA	324	7	-	Arabidopsis thaliana	core promoter element around -30 of transcription start
OsNCED2b	TATA-box	TATATA	325	6	+	Arabidopsis thaliana	core promoter element around -30 of transcription start
OsNCED2b	TATA-box	ATATAT	326	6	+	Brassica napus	core promoter element around -30 of transcription start
OsNCED2b	TATA-box	TATA	327	4	+	Arabidopsis thaliana	core promoter element around -30 of transcription start
OsNCED2b	TATA-box	TATAAA	333	6	-	Helianthus annuus	core promoter element around -30 of transcription start
OsNCED2b	TATA-box	TATATAA	334	7	-	Arabidopsis thaliana	core promoter element around -30 of transcription start
OsNCED2b	TATA-box	TATATA	335	6	+	Arabidopsis thaliana	core promoter element around -30 of transcription start
OsNCED2b	TATA-box	TATA	337	4	+	Arabidopsis thaliana	core promoter element around -30 of transcription start
OsNCED2b	TATA-box	TATATA	354	6	+	Arabidopsis thaliana	core promoter element around -30 of transcription start
OsNCED2b	TATA-box	ATATAT	355	6	+	Brassica napus	core promoter element around -30 of transcription start
OsNCED2b	TATA-box	TATATA	356	6	+	Arabidopsis thaliana	core promoter element around -30 of transcription start
OsNCED2b	TATA-box	ATATAA	357	6	+	Brassica oleracea	core promoter element around -30 of transcription start
OsNCED2b	TATA-box	TATA	358	4	+	Arabidopsis thaliana	core promoter element around -30 of transcription start
OsNCED2b	TATA-box	ATATAA	391	6	+	Brassica oleracea	core promoter element around -30 of transcription start
OsNCED2b	TATA-box	TATA	392	4	+	Arabidopsis thaliana	core promoter element around -30 of transcription start
OsNCED2b	TATA-box	TACAAAA	455	7	+	Oryza sativa	core promoter element around -30 of transcription start
OsNCED2b	TATA-box	TATAAA	608	6	-	Helianthus annuus	core promoter element around -30 of transcription start
OsNCED2b	TATA-box	TATAA	609	5	-	Arabidopsis thaliana	core promoter element around -30 of transcription start
OsNCED2b	TATA-box	TATA	610	4	+	Arabidopsis thaliana	core promoter element around -30 of transcription start
OsNCED2b	TATA-box	TACAAAA	699	7	-	Oryza sativa	core promoter element around -30 of transcription start
OsNCED2b	TATA-box	TATA	839	4	+	Arabidopsis thaliana	core promoter element around -30 of transcription start
OsNCED2b	TATA-box	ATATAT	941	6	+	Brassica napus	core promoter element around -30 of transcription start
OsNCED2b	TATA-box	TATA	942	4	+	Arabidopsis thaliana	core promoter element around -30 of transcription start
OsNCED2b	TATA-box	ATTATA	1037	6	+	Brassica napus	core promoter element around -30 of transcription start
OsNCED2b	TATA-box	TATATAA	1038	7	-	Arabidopsis thaliana	core promoter element around -30 of transcription start
OsNCED2b	TATA-box	TATATA	1039	6	-	Arabidopsis thaliana	core promoter element around -30 of transcription start
OsNCED2b	TATA-box	ATATAT	1040	6	-	Brassica napus	core promoter element around -30 of transcription start
OsNCED2b	TATA-box	TATATA	1041	6	-	Arabidopsis thaliana	core promoter element around -30 of transcription start
OsNCED2b	TATA-box	ATATAA	1042	6	+	Brassica oleracea	core promoter element around -30 of transcription start
OsNCED2b	TATA-box	TATA	1043	4	-	Arabidopsis thaliana	core promoter element around -30 of transcription start
OsNCED2b	TATA-box	TATACA	1187	6	-	Helianthus annuus	core promoter element around -30 of transcription start
OsNCED2b	TATA-box	TATA	1189	4	-	Arabidopsis thaliana	core promoter element around -30 of transcription start
OsNCED2b	TATA-box	TATATA	1270	6	-	Arabidopsis thaliana	core promoter element around -30 of transcription start
OsNCED2b	TATA-box	ATATAT	1271	6	-	Brassica napus	core promoter element around -30 of transcription start
OsNCED2b	TATA-box	TATATA	1272	6	-	Arabidopsis thaliana	core promoter element around -30 of transcription start
OsNCED2b	TATA-box	ATATAT	1273	6	-	Brassica napus	core promoter element around -30 of transcription start
OsNCED2b	TATA-box	TATA	1274	4	-	Arabidopsis thaliana	core promoter element around -30 of transcription start
OsNCED2b	TATA-box	ATATAT	1312	6	-	Brassica napus	core promoter element around -30 of transcription start
OsNCED2b	TATA-box	TATATA	1313	6	-	Arabidopsis thaliana	core promoter element around -30 of transcription start
OsNCED2b	TATA-box	ATATAA	1314	6	+	Brassica oleracea	core promoter element around -30 of transcription start
OsNCED2b	TATA-box	TATA	1315	4	-	Arabidopsis thaliana	core promoter element around -30 of transcription start
OsNCED2b	TATA-box	TATAAGAA	1368	8	-	Zea mays	core promoter element around -30 of transcription start
OsNCED2b	TATA-box	TATAA	1371	5	-	Arabidopsis thaliana	core promoter element around -30 of transcription start
OsNCED2b	TATA-box	TATA	1372	4	-	Arabidopsis thaliana	core promoter element around -30 of transcription start
OsNCED2b	TATA-box	ccTATAAAaa	1491	9	-	Arabidopsis thaliana	core promoter element around -30 of transcription start
OsNCED2b	TATA-box	TATAAAA	1492	7	-	Pisum sativum	core promoter element around -30 of transcription start
OsNCED2b	TATA-box	TATAAA	1493	6	-	Helianthus annuus	core promoter element around -30 of transcription start
OsNCED2b	TATA-box	TATAA	1494	5	-	Arabidopsis thaliana	core promoter element around -30 of transcription start
OsNCED2b	TATA-box	TATA	1495	4	-	Arabidopsis thaliana	core promoter element around -30 of transcription start
OsNCED2b	TATA-box	ATATAA	1536	6	+	Brassica oleracea	core promoter element around -30 of transcription start
OsNCED2b	TATA-box	TATA	1537	4	-	Arabidopsis thaliana	core promoter element around -30 of transcription start
OsNCED2b	TATA-box	ATATAA	1550	6	+	Brassica oleracea	core promoter element around -30 of transcription start
OsNCED2b	TATA-box	TATA	1551	4	-	Arabidopsis thaliana	core promoter element around -30 of transcription start
OsNCED2b	TATA-box	ATTATA	1609	6	+	Brassica napus	core promoter element around -30 of transcription start
OsNCED2b	TATA-box	TATAA	1610	5	-	Arabidopsis thaliana	core promoter element around -30 of transcription start
OsNCED2b	TATA-box	TATA	1611	4	-	Arabidopsis thaliana	core promoter element around -30 of transcription start
OsNCED2b	TATA-box	TATA	1867	4	-	Arabidopsis thaliana	core promoter element around -30 of transcription start
OsNCED2b	TCCC-motif	TCTCCCT	226	7	-	Spinacia oleracea	part of a light responsive element
OsNCED2b	TCCC-motif	TCTCCCT	1469	7	-	Spinacia oleracea	part of a light responsive element
OsNCED2b	TCCC-motif	TCTCCCT	1956	7	+	Spinacia oleracea	part of a light responsive element
OsNCED2b	ABRE2	CCACGTGG	1697	8	-	Zea mays
OsNCED2b	MYB-like sequence	TAACCA	669	6	-	Arabidopsis thaliana
OsNCED2b	CGTCA-motif	CGTCA	59	5	+	Hordeum vulgare	cis-acting regulatory element involved in the MeJA-responsiveness
OsNCED2b	CGTCA-motif	CGTCA	506	5	-	Hordeum vulgare	cis-acting regulatory element involved in the MeJA-responsiveness
OsNCED2b	CGTCA-motif	CGTCA	618	5	-	Hordeum vulgare	cis-acting regulatory element involved in the MeJA-responsiveness
OsNCED2b	CCGTCC motif	CCGTCC	799	6	-	Nicotiana tabacum
OsNCED2b	ERE	ATTTTAAA	1437	8	+	Nicotiana glutinos
OsNCED2b	MYC	CATGTG	264	6	-	Arabidopsis thaliana
OsNCED2b	MYC	CATTTG	278	6	+	Arabidopsis thaliana
OsNCED2b	MYC	CATGTG	317	6	-	Arabidopsis thaliana
OsNCED2b	MYC	CAATTG	661	6	+	Arabidopsis thaliana
OsNCED2b	MYC	CATTTG	1111	6	+	Arabidopsis thaliana
OsNCED2b	MYC	CATTTG	1567	6	-	Arabidopsis thaliana
OsNCED2b	MYB recognition site	CCGTTG	1347	6	+	Arabidopsis thaliana
OsNCED2b	Unnamed__1	CGTGG	1697	5	-	Zea mays
OsNCED2b	Unnamed__1	CGTGG	1700	5	+	Zea mays
OsNCED2b	Unnamed__1	GCCACGTGGC	1792	9	-	Petunia sp.
OsNCED2b	Unnamed__1	CGTGG	1793	5	-	Zea mays
OsNCED2b	CAT-box	GCCACT	705	6	-	Arabidopsis thaliana	cis-acting regulatory element related to meristem expression
OsNCED2b	CAT-box	GCCACT	1713	6	+	Arabidopsis thaliana	cis-acting regulatory element related to meristem expression
OsNCED2b	CAT-box	GCCACT	1818	6	+	Arabidopsis thaliana	cis-acting regulatory element related to meristem expression
OsNCED2b	A-box	CCGTCC	799	6	-	Petroselinum crispum	cis-acting regulatory element
OsNCED2b	CAAT-box	CCAAT	33	5	+	Arabidopsis thaliana	common cis-acting element in promoter and enhancer regions
OsNCED2b	CAAT-box	CAAT	34	4	+	Nicotiana glutinosa
OsNCED2b	CAAT-box	CAAAT	279	5	-	Pisum sativum	common cis-acting element in promoter and enhancer regions
OsNCED2b	CAAT-box	CAAAT	488	5	-	Pisum sativum	common cis-acting element in promoter and enhancer regions
OsNCED2b	CAAT-box	CCAAT	660	5	+	Arabidopsis thaliana	common cis-acting element in promoter and enhancer regions
OsNCED2b	CAAT-box	CAAT	661	4	+	Nicotiana glutinosa
OsNCED2b	CAAT-box	CCAAT	663	5	-	Arabidopsis thaliana	common cis-acting element in promoter and enhancer regions
OsNCED2b	CAAT-box	CAAT	678	4	+	Nicotiana glutinosa
OsNCED2b	CAAT-box	CAAAT	715	5	-	Pisum sativum	common cis-acting element in promoter and enhancer regions
OsNCED2b	CAAT-box	CAAAT	720	5	-	Pisum sativum	common cis-acting element in promoter and enhancer regions
OsNCED2b	CAAT-box	CCAAT	756	5	-	Arabidopsis thaliana	common cis-acting element in promoter and enhancer regions
OsNCED2b	CAAT-box	CAAAT	791	5	-	Pisum sativum	common cis-acting element in promoter and enhancer regions
OsNCED2b	CAAT-box	CAAT	844	4	-	Nicotiana glutinosa
OsNCED2b	CAAT-box	CAAAT	913	5	-	Pisum sativum	common cis-acting element in promoter and enhancer regions
OsNCED2b	CAAT-box	CAAT	939	4	+	Nicotiana glutinosa
OsNCED2b	CAAT-box	CAAAT	970	5	+	Pisum sativum	common cis-acting element in promoter and enhancer regions
OsNCED2b	CAAT-box	CAAAT	998	5	+	Pisum sativum	common cis-acting element in promoter and enhancer regions
OsNCED2b	CAAT-box	CAAAT	1112	5	-	Pisum sativum	common cis-acting element in promoter and enhancer regions
OsNCED2b	CAAT-box	CAAAT	1138	5	-	Pisum sativum	common cis-acting element in promoter and enhancer regions
OsNCED2b	CAAT-box	CAAT	1185	4	-	Nicotiana glutinosa
OsNCED2b	CAAT-box	CCAAT	1233	5	-	Arabidopsis thaliana	common cis-acting element in promoter and enhancer regions
OsNCED2b	CAAT-box	CAAT	1353	4	+	Nicotiana glutinosa
OsNCED2b	CAAT-box	CAAT	1409	4	-	Nicotiana glutinosa
OsNCED2b	CAAT-box	CAAAT	1463	5	-	Pisum sativum	common cis-acting element in promoter and enhancer regions
OsNCED2b	CAAT-box	CAAAT	1567	5	+	Pisum sativum	common cis-acting element in promoter and enhancer regions
OsNCED2b	CAAT-box	CAAT	1639	4	+	Nicotiana glutinosa
OsNCED2b	CAAT-box	CAAT	1730	4	-	Nicotiana glutinosa
OsNCED2b	CAAT-box	CAAAT	1978	5	+	Pisum sativum	common cis-acting element in promoter and enhancer regions
OsNCED2b	CCGTCC-box	CCGTCC	799	6	-	Petroselinum hortense
OsNCED2b	ARE	AAACCA	69	6	-	Zea mays	cis-acting regulatory element essential for the anaerobic induction
OsNCED2b	ARE	AAACCA	537	6	+	Zea mays	cis-acting regulatory element essential for the anaerobic induction
OsNCED2b	ARE	AAACCA	758	6	-	Zea mays	cis-acting regulatory element essential for the anaerobic induction
OsNCED2b	ARE	AAACCA	784	6	-	Zea mays	cis-acting regulatory element essential for the anaerobic induction
OsNCED2b	ARE	AAACCA	1115	6	-	Zea mays	cis-acting regulatory element essential for the anaerobic induction
OsNCED2b	ARE	AAACCA	1307	6	+	Zea mays	cis-acting regulatory element essential for the anaerobic induction
OsNCED2b	ARE	AAACCA	1771	6	+	Zea mays	cis-acting regulatory element essential for the anaerobic induction
OsNCED2b	WRE3	CCACCT	1859	6	+	Pisum sativum
OsNCED2b	WRE3	CCACCT	1901	6	+	Pisum sativum
OsNCED2b	WRE3	CCACCT	1923	6	+	Pisum sativum
OsNCED2b	G-Box	CACGTG	237	6	+	Pisum sativum	cis-acting regulatory element involved in light responsiveness
OsNCED2b	G-Box	CACGTT	518	6	+	Pisum sativum	cis-acting regulatory element involved in light responsiveness
OsNCED2b	G-Box	TCCACATGGCA	864	10	+	Triticum aestivum	cis-acting regulatory element involved in light responsiveness
OsNCED2b	G-Box	CACGTG	1698	6	-	Pisum sativum	cis-acting regulatory element involved in light responsiveness
OsNCED2b	G-Box	CACGTG	1794	6	-	Pisum sativum	cis-acting regulatory element involved in light responsiveness
OsNCED2b	AT~TATA-box	TATATAAA	323	8	-	Arabidopsis thaliana
OsNCED2b	AT~TATA-box	TATATA	325	6	+	Arabidopsis thaliana
OsNCED2b	AT~TATA-box	TATATAAA	333	8	-	Arabidopsis thaliana
OsNCED2b	AT~TATA-box	TATATA	335	6	+	Arabidopsis thaliana
OsNCED2b	AT~TATA-box	TATATA	354	6	+	Arabidopsis thaliana
OsNCED2b	AT~TATA-box	TATATA	356	6	+	Arabidopsis thaliana
OsNCED2b	AT~TATA-box	TATATA	1039	6	-	Arabidopsis thaliana
OsNCED2b	AT~TATA-box	TATATA	1041	6	-	Arabidopsis thaliana
OsNCED2b	AT~TATA-box	TATATA	1270	6	-	Arabidopsis thaliana
OsNCED2b	AT~TATA-box	TATATA	1272	6	-	Arabidopsis thaliana
OsNCED2b	AT~TATA-box	TATATA	1313	6	-	Arabidopsis thaliana
OsNCED2b	Myb	TAACTG	902	6	+	Arabidopsis thaliana
OsNCED2b	Myb	TAACTG	1243	6	+	Arabidopsis thaliana
OsNCED2b	CCAAT-box	CAACGG	1347	6	-	Hordeum vulgare	MYBHv1 binding site
OsNCED2b	Unnamed__2	AACCTAACCT	538	9	+	Petroselinum hortense
OsNCED2b	F-box	CTATTCTCATT	1010	10	-	Lycopersicon esculentum
OsNCED2b	TATC-box	TATCCCA	523	7	-	Oryza sativa	cis-acting element involved in gibberellin-responsiveness
OsNCED2b	GATA-motif	GATAGGA	795	7	+	Arabidopsis thaliana	part of a light responsive element
OsNCED2b	TGACG-motif	TGACG	59	5	-	Hordeum vulgare	cis-acting regulatory element involved in the MeJA-responsiveness
OsNCED2b	TGACG-motif	TGACG	506	5	+	Hordeum vulgare	cis-acting regulatory element involved in the MeJA-responsiveness
OsNCED2b	TGACG-motif	TGACG	618	5	+	Hordeum vulgare	cis-acting regulatory element involved in the MeJA-responsiveness
OsNCED2b	HD-Zip 3	GTAAT(G/C)ATTAC	985	9.5	+	Arabidopsis thaliana	protein binding site
OsNCED2b		motif_sequence	228	4	-	organism	short_function
OsNCED2b		motif_sequence	242	4	-	organism	short_function
OsNCED2b		motif_sequence	267	4	+	organism	short_function
OsNCED2b		motif_sequence	316	4	-	organism	short_function
OsNCED2b		motif_sequence	848	4	+	organism	short_function
OsNCED2b		motif_sequence	861	4	+	organism	short_function
OsNCED2b		motif_sequence	1030	4	+	organism	short_function
OsNCED2b		motif_sequence	1376	4	-	organism	short_function
OsNCED2b		motif_sequence	1471	4	-	organism	short_function
OsNCED2b		motif_sequence	1782	4	+	organism	short_function
OsNCED2b		motif_sequence	1851	4	+	organism	short_function
OsNCED2b		motif_sequence	1872	4	+	organism	short_function
OsNCED2b		motif_sequence	1949	4	+	organism	short_function
OsNCED2b	chs-CMA1a	TTACTTAA	981	8	-	Daucus carota	part of a light responsive element
OsNCED2b	Unnamed__4	CTCC	228	4	-	Petroselinum hortense
OsNCED2b	Unnamed__4	CTCC	380	4	+	Petroselinum hortense
OsNCED2b	Unnamed__4	CTCC	656	4	+	Petroselinum hortense
OsNCED2b	Unnamed__4	CTCC	751	4	-	Petroselinum hortense
OsNCED2b	Unnamed__4	CTCC	863	4	+	Petroselinum hortense
OsNCED2b	Unnamed__4	CTCC	883	4	+	Petroselinum hortense
OsNCED2b	Unnamed__4	CTCC	890	4	-	Petroselinum hortense
OsNCED2b	Unnamed__4	CTCC	925	4	+	Petroselinum hortense
OsNCED2b	Unnamed__4	CTCC	1471	4	-	Petroselinum hortense
OsNCED2b	Unnamed__4	CTCC	1481	4	+	Petroselinum hortense
OsNCED2b	Unnamed__4	CTCC	1600	4	-	Petroselinum hortense
OsNCED2b	Unnamed__4	CTCC	1745	4	-	Petroselinum hortense
OsNCED2b	Unnamed__4	CTCC	1784	4	+	Petroselinum hortense
OsNCED2b	Unnamed__4	CTCC	1787	4	+	Petroselinum hortense
OsNCED2b	Unnamed__4	CTCC	1813	4	+	Petroselinum hortense
OsNCED2b	Unnamed__4	CTCC	1853	4	+	Petroselinum hortense
OsNCED2b	Unnamed__4	CTCC	1863	4	+	Petroselinum hortense
OsNCED2b	Unnamed__4	CTCC	1874	4	+	Petroselinum hortense
OsNCED2b	Unnamed__4	CTCC	1887	4	+	Petroselinum hortense
OsNCED2b	Unnamed__4	CTCC	1891	4	+	Petroselinum hortense
OsNCED2b	Unnamed__4	CTCC	1915	4	+	Petroselinum hortense
OsNCED2b	Unnamed__4	CTCC	1918	4	+	Petroselinum hortense
OsNCED2b	Unnamed__4	CTCC	1921	4	+	Petroselinum hortense
OsNCED2b	Unnamed__4	CTCC	1927	4	+	Petroselinum hortense
OsNCED2b	Unnamed__4	CTCC	1951	4	+	Petroselinum hortense
OsNCED2b	Unnamed__4	CTCC	1957	4	+	Petroselinum hortense
OsNCED2b	Unnamed__4	CTCC	1961	4	+	Petroselinum hortense
OsNCED2b	Unnamed__4	CTCC	1964	4	+	Petroselinum hortense
OsNCED2b	GT1-motif	GGTTAA	670	6	+	Arabidopsis thaliana	light responsive element
OsNCED2b	G-box	ACACGTGT	236	8	+	Brassica napus	cis-acting regulatory element involved in light responsiveness
OsNCED2b	G-box	CACGTG	237	6	+	Arabidopsis thaliana	cis-acting regulatory element involved in light responsiveness
OsNCED2b	G-box	GCCACGTGGA	1696	9	-	Arabidopsis thaliana	cis-acting regulatory element involved in light responsiveness
OsNCED2b	G-box	CACGTG	1698	6	-	Arabidopsis thaliana	cis-acting regulatory element involved in light responsiveness
OsNCED2b	G-box	ACACGTGGC	1792	9	-	Brassica napus	cis-acting regulatory element involved in light responsiveness
OsNCED2b	G-box	CACGTG	1794	6	-	Arabidopsis thaliana	cis-acting regulatory element involved in light responsiveness
OsNCED2b	W box	TTGACC	1843	6	+	Arabidopsis thaliana
OsNCED2b	Box 4	ATTAAT	819	6	+	Petroselinum crispum	part of a conserved DNA module involved in light responsiveness
OsNCED2b	GTGGC-motif	CATCGTGTGGC	62	10	+	Arabidopsis thaliana	part of a light responsive element
OsNCED2b	MYB	CAACCA	20	6	+	Arabidopsis thaliana
OsNCED2b	MYB	CAACCA	647	6	+	Arabidopsis thaliana
OsNCED2b	MYB	CAACCA	665	6	-	Arabidopsis thaliana
OsNCED2b	MYB	TAACCA	669	6	-	Arabidopsis thaliana
OsNCED2b	MYB	CAACCA	1764	6	+	Arabidopsis thaliana
OsNCED2b	as-1	TGACG	59	5	-	Arabidopsis thaliana
OsNCED2b	as-1	TGACG	506	5	+	Arabidopsis thaliana
OsNCED2b	as-1	TGACG	618	5	+	Arabidopsis thaliana
OsNCED2b	STRE	AGGGG	1616	5	-	Arabidopsis thaliana
OsNCED2b	STRE	AGGGG	1838	5	-	Arabidopsis thaliana
OsNCED2b	ABRE	CACGTG	237	6	+	Arabidopsis thaliana	cis-acting element involved in the abscisic acid responsiveness
OsNCED2b	ABRE	ACGTG	238	5	+	Arabidopsis thaliana	cis-acting element involved in the abscisic acid responsiveness
OsNCED2b	ABRE	ACGTG	518	5	-	Arabidopsis thaliana	cis-acting element involved in the abscisic acid responsiveness
OsNCED2b	ABRE	CACGTG	1698	6	-	Arabidopsis thaliana	cis-acting element involved in the abscisic acid responsiveness
OsNCED2b	ABRE	ACGTG	1699	5	+	Arabidopsis thaliana	cis-acting element involved in the abscisic acid responsiveness
OsNCED2b	ABRE	GCAACGTGTC	1792	9	+	Hordeum vulgare	cis-acting element involved in the abscisic acid responsiveness
OsNCED2b	ABRE	CACGTG	1794	6	-	Arabidopsis thaliana	cis-acting element involved in the abscisic acid responsiveness
OsNCED2b	ABRE	ACGTG	1795	5	+	Arabidopsis thaliana	cis-acting element involved in the abscisic acid responsiveness
OsCCD8c	ABRE3a	TACGTG	375	6	+	Zea mays
OsCCD8c	ABRE3a	TACGTG	1915	6	+	Zea mays
OsCCD8c	Myb	TAACTG	371	6	-	Arabidopsis thaliana
OsCCD8c	Myb	TAACTG	1911	6	-	Arabidopsis thaliana
OsCCD8c	Unnamed__2	CCCCGG	1966	6	+	Zea mays
OsCCD8c	F-box	CTATTCTCATT	809	10	+	Lycopersicon esculentum
OsCCD8c	F-box	CTATTCTCATT	986	10	+	Lycopersicon esculentum
OsCCD8c	LTR	CCGAAA	1266	6	-	Hordeum vulgare	cis-acting element involved in low-temperature responsiveness
OsCCD8c		motif_sequence	198	4	+	organism	short_function
OsCCD8c		motif_sequence	238	4	+	organism	short_function
OsCCD8c		motif_sequence	245	4	-	organism	short_function
OsCCD8c		motif_sequence	296	4	+	organism	short_function
OsCCD8c		motif_sequence	929	4	+	organism	short_function
OsCCD8c		motif_sequence	1282	4	+	organism	short_function
OsCCD8c		motif_sequence	1730	4	+	organism	short_function
OsCCD8c		motif_sequence	1747	4	+	organism	short_function
OsCCD8c		motif_sequence	1762	4	-	organism	short_function
OsCCD8c		motif_sequence	1774	4	+	organism	short_function
OsCCD8c		motif_sequence	1848	4	+	organism	short_function
OsCCD8c		motif_sequence	1862	4	-	organism	short_function
OsCCD8c		motif_sequence	1908	4	-	organism	short_function
OsCCD8c		motif_sequence	1949	4	-	organism	short_function
OsCCD8c		motif_sequence	1984	4	+	organism	short_function
OsCCD8c	Unnamed__4	CTCC	149	4	-	Petroselinum hortense
OsCCD8c	Unnamed__4	CTCC	178	4	-	Petroselinum hortense
OsCCD8c	Unnamed__4	CTCC	897	4	+	Petroselinum hortense
OsCCD8c	Unnamed__4	CTCC	975	4	-	Petroselinum hortense
OsCCD8c	Unnamed__4	CTCC	1146	4	+	Petroselinum hortense
OsCCD8c	Unnamed__4	CTCC	1150	4	+	Petroselinum hortense
OsCCD8c	Unnamed__4	CTCC	1217	4	-	Petroselinum hortense
OsCCD8c	Unnamed__4	CTCC	1270	4	-	Petroselinum hortense
OsCCD8c	Unnamed__4	CTCC	1284	4	+	Petroselinum hortense
OsCCD8c	Unnamed__4	CTCC	1641	4	-	Petroselinum hortense
OsCCD8c	Unnamed__4	CTCC	1693	4	-	Petroselinum hortense
OsCCD8c	Unnamed__4	CTCC	1749	4	+	Petroselinum hortense
OsCCD8c	Unnamed__4	CTCC	1756	4	+	Petroselinum hortense
OsCCD8c	Unnamed__4	CTCC	1762	4	-	Petroselinum hortense
OsCCD8c	Unnamed__4	CTCC	1776	4	+	Petroselinum hortense
OsCCD8c	Unnamed__4	CTCC	1862	4	-	Petroselinum hortense
OsCCD8c	Unnamed__4	CTCC	1996	4	-	Petroselinum hortense
OsCCD8c	G-box	TACGTG	375	6	+	Arabidopsis thaliana	cis-acting regulatory element involved in light responsiveness
OsCCD8c	G-box	CACGTG	1768	6	-	Arabidopsis thaliana	cis-acting regulatory element involved in light responsiveness
OsCCD8c	G-box	CACGAC	1815	6	+	Zea mays	cis-acting regulatory element involved in light responsiveness
OsCCD8c	G-box	TACGTG	1915	6	+	Arabidopsis thaliana	cis-acting regulatory element involved in light responsiveness
OsCCD8c	W box	TTGACC	306	6	+	Arabidopsis thaliana
OsCCD8c	AE-box	AGAAACAA	491	8	-	Arabidopsis thaliana	part of a module for light response
OsCCD8c	Box 4	ATTAAT	1352	6	-	Petroselinum crispum	part of a conserved DNA module involved in light responsiveness
OsCCD8c	Box 4	ATTAAT	1379	6	-	Petroselinum crispum	part of a conserved DNA module involved in light responsiveness
OsCCD8c	Box 4	ATTAAT	1437	6	-	Petroselinum crispum	part of a conserved DNA module involved in light responsiveness
OsCCD8c	Box 4	ATTAAT	1490	6	-	Petroselinum crispum	part of a conserved DNA module involved in light responsiveness
OsCCD8c	STRE	AGGGG	1262	5	-	Arabidopsis thaliana
OsCCD8c	ABRE	ACGTG	376	5	+	Arabidopsis thaliana	cis-acting element involved in the abscisic acid responsiveness
OsCCD8c	ABRE	CACGTG	1768	6	-	Arabidopsis thaliana	cis-acting element involved in the abscisic acid responsiveness
OsCCD8c	ABRE	ACGTG	1769	5	+	Arabidopsis thaliana	cis-acting element involved in the abscisic acid responsiveness
OsCCD8c	ABRE	ACGTG	1916	5	+	Arabidopsis thaliana	cis-acting element involved in the abscisic acid responsiveness
OsCCD8c	circadian	CAAAGATATC	1723	9	+	Lycopersicon esculentum	cis-acting regulatory element involved in circadian control
OsCCD8c	TATA-box	TATAAA	119	6	-	Helianthus annuus	core promoter element around -30 of transcription start
OsCCD8c	TATA-box	TATAA	120	5	-	Arabidopsis thaliana	core promoter element around -30 of transcription start
OsCCD8c	TATA-box	TATA	121	4	+	Arabidopsis thaliana	core promoter element around -30 of transcription start
OsCCD8c	TATA-box	TATAAAA	500	7	-	Pisum sativum	core promoter element around -30 of transcription start
OsCCD8c	TATA-box	TATAAA	501	6	-	Helianthus annuus	core promoter element around -30 of transcription start
OsCCD8c	TATA-box	TATATAA	502	7	-	Arabidopsis thaliana	core promoter element around -30 of transcription start
OsCCD8c	TATA-box	TATATA	503	6	+	Arabidopsis thaliana	core promoter element around -30 of transcription start
OsCCD8c	TATA-box	ATATAA	504	6	+	Brassica oleracea	core promoter element around -30 of transcription start
OsCCD8c	TATA-box	TATA	505	4	+	Arabidopsis thaliana	core promoter element around -30 of transcription start
OsCCD8c	TATA-box	ATATAT	521	6	+	Brassica napus	core promoter element around -30 of transcription start
OsCCD8c	TATA-box	TATATA	522	6	+	Arabidopsis thaliana	core promoter element around -30 of transcription start
OsCCD8c	TATA-box	TATA	524	4	+	Arabidopsis thaliana	core promoter element around -30 of transcription start
OsCCD8c	TATA-box	ccTATAAAaa	568	10	+	Arabidopsis thaliana	core promoter element around -30 of transcription start
OsCCD8c	TATA-box	TATA	570	4	+	Arabidopsis thaliana	core promoter element around -30 of transcription start
OsCCD8c	TATA-box	ATTATA	817	6	+	Brassica napus	core promoter element around -30 of transcription start
OsCCD8c	TATA-box	TATAA	818	5	-	Arabidopsis thaliana	core promoter element around -30 of transcription start
OsCCD8c	TATA-box	TATA	819	4	+	Arabidopsis thaliana	core promoter element around -30 of transcription start
OsCCD8c	TATA-box	TATA	828	4	+	Arabidopsis thaliana	core promoter element around -30 of transcription start
OsCCD8c	TATA-box	TATAA	961	5	-	Arabidopsis thaliana	core promoter element around -30 of transcription start
OsCCD8c	TATA-box	TATA	962	4	+	Arabidopsis thaliana	core promoter element around -30 of transcription start
OsCCD8c	TATA-box	ATTATA	994	6	+	Brassica napus	core promoter element around -30 of transcription start
OsCCD8c	TATA-box	TATAA	995	5	-	Arabidopsis thaliana	core promoter element around -30 of transcription start
OsCCD8c	TATA-box	TATA	996	4	+	Arabidopsis thaliana	core promoter element around -30 of transcription start
OsCCD8c	TATA-box	TATACA	1103	6	-	Helianthus annuus	core promoter element around -30 of transcription start
OsCCD8c	TATA-box	TATA	1105	4	-	Arabidopsis thaliana	core promoter element around -30 of transcription start
OsCCD8c	TATA-box	ATTATA	1356	6	+	Brassica napus	core promoter element around -30 of transcription start
OsCCD8c	TATA-box	TATAA	1357	5	-	Arabidopsis thaliana	core promoter element around -30 of transcription start
OsCCD8c	TATA-box	TATA	1358	4	-	Arabidopsis thaliana	core promoter element around -30 of transcription start
OsCCD8c	TATA-box	TACATAAA	1532	8	-	Oryza sativa	core promoter element around -30 of transcription start
OsCCD8c	TATA-box	TACAAAA	1545	7	-	Oryza sativa	core promoter element around -30 of transcription start
OsCCD8c	TATA-box	TATAAA	1557	6	-	Helianthus annuus	core promoter element around -30 of transcription start
OsCCD8c	TATA-box	TATAA	1558	5	-	Arabidopsis thaliana	core promoter element around -30 of transcription start
OsCCD8c	TATA-box	TATA	1559	4	-	Arabidopsis thaliana	core promoter element around -30 of transcription start
OsCCD8c	TATA-box	TATATA	1711	6	-	Arabidopsis thaliana	core promoter element around -30 of transcription start
OsCCD8c	TATA-box	TATA	1713	4	-	Arabidopsis thaliana	core promoter element around -30 of transcription start
OsCCD8c	TATA-box	ATATAA	1794	6	+	Brassica oleracea	core promoter element around -30 of transcription start
OsCCD8c	TATA-box	TATA	1795	4	-	Arabidopsis thaliana	core promoter element around -30 of transcription start
OsCCD8c	TATA-box	ATATAA	1953	6	+	Brassica oleracea	core promoter element around -30 of transcription start
OsCCD8c	TATA-box	TATA	1954	4	-	Arabidopsis thaliana	core promoter element around -30 of transcription start
OsCCD8c	ABRE4	CACGTA	375	6	-	Zea mays
OsCCD8c	ABRE4	CACGTA	1915	6	-	Zea mays
OsCCD8c	TCCC-motif	TCTCCCT	1748	7	+	Spinacia oleracea	part of a light responsive element
OsCCD8c	TCCC-motif	TCTCCCT	1994	7	-	Spinacia oleracea	part of a light responsive element
OsCCD8c	Sp1	GGGCGG	354	6	-	Oryza sativa	light responsive element
OsCCD8c	CCGTCC motif	CCGTCC	1152	6	+	Nicotiana tabacum
OsCCD8c	CCGTCC motif	CCGTCC	1213	6	-	Nicotiana tabacum
OsCCD8c	CCGTCC motif	CCGTCC	1286	6	+	Nicotiana tabacum
OsCCD8c	ERE	ATTTTAAA	591	8	-	Nicotiana glutinos
OsCCD8c	ERE	ATTTTAAA	672	8	+	Nicotiana glutinos
OsCCD8c	TC-rich repeats	ATTCTCTAAC	1475	9	+	Nicotiana tabacum	cis-acting element involved in defense and stress responsiveness
OsCCD8c	TC-rich repeats	GTTTTCTTAC	1668	9	-	Nicotiana tabacum	cis-acting element involved in defense and stress responsiveness
OsCCD8c	MYC	CATGTG	293	6	-	Arabidopsis thaliana
OsCCD8c	MYC	CATGTG	295	6	+	Arabidopsis thaliana
OsCCD8c	MYC	CATGTG	1939	6	-	Arabidopsis thaliana
OsCCD8c	Unnamed__1	GAATTTAATTAA	446	11	+	Glycine max	60K protein binding site
OsCCD8c	A-box	CCGTCC	1152	6	+	Petroselinum crispum	cis-acting regulatory element
OsCCD8c	A-box	CCGTCC	1213	6	-	Petroselinum crispum	cis-acting regulatory element
OsCCD8c	A-box	CCGTCC	1286	6	+	Petroselinum crispum	cis-acting regulatory element
OsCCD8c	CAT-box	GCCACT	981	6	-	Arabidopsis thaliana	cis-acting regulatory element related to meristem expression
OsCCD8c	P-box	CCTTTTG	1252	7	-	Oryza sativa	gibberellin-responsive element
OsCCD8c	CCGTCC-box	CCGTCC	1152	6	+	Petroselinum hortense
OsCCD8c	CCGTCC-box	CCGTCC	1213	6	-	Petroselinum hortense
OsCCD8c	CCGTCC-box	CCGTCC	1286	6	+	Petroselinum hortense
OsCCD8c	CAAT-box	CAAAT	37	5	-	Pisum sativum	common cis-acting element in promoter and enhancer regions
OsCCD8c	CAAT-box	CAAT	67	4	-	Nicotiana glutinosa
OsCCD8c	CAAT-box	CAAT	184	4	-	Nicotiana glutinosa
OsCCD8c	CAAT-box	CAAT	325	4	+	Nicotiana glutinosa
OsCCD8c	CAAT-box	CAAAT	414	5	-	Pisum sativum	common cis-acting element in promoter and enhancer regions
OsCCD8c	CAAT-box	CAAAT	421	5	+	Pisum sativum	common cis-acting element in promoter and enhancer regions
OsCCD8c	CAAT-box	CAAAT	533	5	-	Pisum sativum	common cis-acting element in promoter and enhancer regions
OsCCD8c	CAAT-box	CAAAT	546	5	+	Pisum sativum	common cis-acting element in promoter and enhancer regions
OsCCD8c	CAAT-box	CAAAT	653	5	-	Pisum sativum	common cis-acting element in promoter and enhancer regions
OsCCD8c	CAAT-box	CAAT	733	4	+	Nicotiana glutinosa
OsCCD8c	CAAT-box	CAAAT	800	5	-	Pisum sativum	common cis-acting element in promoter and enhancer regions
OsCCD8c	CAAT-box	CAAT	844	4	+	Nicotiana glutinosa
OsCCD8c	CAAT-box	CAAT	907	4	+	Nicotiana glutinosa
OsCCD8c	CAAT-box	CAAT	946	4	+	Nicotiana glutinosa
OsCCD8c	CAAT-box	CAAT	965	4	-	Nicotiana glutinosa
OsCCD8c	CAAT-box	CAAT	1007	4	+	Nicotiana glutinosa
OsCCD8c	CAAT-box	CAAT	1021	4	+	Nicotiana glutinosa
OsCCD8c	CAAT-box	CAAT	1038	4	+	Nicotiana glutinosa
OsCCD8c	CAAT-box	CAAT	1088	4	+	Nicotiana glutinosa
OsCCD8c	CAAT-box	CAAT	1427	4	-	Nicotiana glutinosa
OsCCD8c	CAAT-box	CAAAT	1508	5	-	Pisum sativum	common cis-acting element in promoter and enhancer regions
OsCCD8c	CAAT-box	CCAAT	1778	5	+	Arabidopsis thaliana	common cis-acting element in promoter and enhancer regions
OsCCD8c	CAAT-box	CAAT	1779	4	+	Nicotiana glutinosa
OsCCD8c	CAAT-box	CAAT	1811	4	+	Nicotiana glutinosa
OsCCD8c	CAAT-box	CAAAT	1836	5	-	Pisum sativum	common cis-acting element in promoter and enhancer regions
OsCCD8c	CAAT-box	CAAT	1976	4	+	Nicotiana glutinosa
OsCCD8c	G-Box	CACGTG	1768	6	-	Pisum sativum	cis-acting regulatory element involved in light responsiveness
OsCCD8c	TCA-element	CCATCTTTTT	125	9	-	Nicotiana tabacum	cis-acting element involved in salicylic acid responsiveness
OsCCD8c	TCA-element	CCATCTTTTT	216	9	+	Nicotiana tabacum	cis-acting element involved in salicylic acid responsiveness
OsCCD8c	WRE3	CCACCT	266	6	-	Pisum sativum
OsCCD8c	WRE3	CCACCT	1624	6	+	Pisum sativum
OsCCD8c	TCT-motif	TCTTAC	1668	6	-	Arabidopsis thaliana	part of a light responsive element
OsCCD8c	AT~TATA-box	TATATAAA	501	8	-	Arabidopsis thaliana
OsCCD8c	AT~TATA-box	TATATA	503	6	+	Arabidopsis thaliana
OsCCD8c	AT~TATA-box	TATATA	522	6	+	Arabidopsis thaliana
OsCCD8c	AT~TATA-box	TATATA	1711	6	-	Arabidopsis thaliana
OsCCD8c	WUN-motif	TAATTACTC	1741	9	+	Nicotiana glutinosa
OsCCD8d	ACTCATCCT sequence	ACTCATCCT	1628	9	+	Arabidopsis thaliana
OsCCD8d	CGTCA-motif	CGTCA	1987	5	-	Hordeum vulgare	cis-acting regulatory element involved in the MeJA-responsiveness
OsCCD8d	ABRE4	CACGTA	731	6	-	Zea mays
OsCCD8d	TATA-box	ATTATA	63	6	+	Brassica napus	core promoter element around -30 of transcription start
OsCCD8d	TATA-box	TATAA	64	5	-	Arabidopsis thaliana	core promoter element around -30 of transcription start
OsCCD8d	TATA-box	TATA	65	4	+	Arabidopsis thaliana	core promoter element around -30 of transcription start
OsCCD8d	TATA-box	TATA	74	4	+	Arabidopsis thaliana	core promoter element around -30 of transcription start
OsCCD8d	TATA-box	TATTTAAA	94	8	-	Arabidopsis thaliana	core promoter element around -30 of transcription start
OsCCD8d	TATA-box	ATATAA	99	6	+	Brassica oleracea	core promoter element around -30 of transcription start
OsCCD8d	TATA-box	TATA	100	4	+	Arabidopsis thaliana	core promoter element around -30 of transcription start
OsCCD8d	TATA-box	TATAA	190	5	-	Arabidopsis thaliana	core promoter element around -30 of transcription start
OsCCD8d	TATA-box	TATA	191	4	+	Arabidopsis thaliana	core promoter element around -30 of transcription start
OsCCD8d	TATA-box	TATAAA	197	6	-	Helianthus annuus	core promoter element around -30 of transcription start
OsCCD8d	TATA-box	TATAA	198	5	-	Arabidopsis thaliana	core promoter element around -30 of transcription start
OsCCD8d	TATA-box	TATA	199	4	+	Arabidopsis thaliana	core promoter element around -30 of transcription start
OsCCD8d	TATA-box	TATACA	213	6	-	Helianthus annuus	core promoter element around -30 of transcription start
OsCCD8d	TATA-box	TATA	215	4	+	Arabidopsis thaliana	core promoter element around -30 of transcription start
OsCCD8d	TATA-box	TATAA	262	5	-	Arabidopsis thaliana	core promoter element around -30 of transcription start
OsCCD8d	TATA-box	TATA	263	4	+	Arabidopsis thaliana	core promoter element around -30 of transcription start
OsCCD8d	TATA-box	TATA	846	4	+	Arabidopsis thaliana	core promoter element around -30 of transcription start
OsCCD8d	TATA-box	TATA	904	4	+	Arabidopsis thaliana	core promoter element around -30 of transcription start
OsCCD8d	TATA-box	TATA	920	4	+	Arabidopsis thaliana	core promoter element around -30 of transcription start
OsCCD8d	TATA-box	TATATAA	1018	7	-	Arabidopsis thaliana	core promoter element around -30 of transcription start
OsCCD8d	TATA-box	TATATA	1019	6	-	Arabidopsis thaliana	core promoter element around -30 of transcription start
OsCCD8d	TATA-box	ATATAA	1020	6	+	Brassica oleracea	core promoter element around -30 of transcription start
OsCCD8d	TATA-box	TATA	1021	4	-	Arabidopsis thaliana	core promoter element around -30 of transcription start
OsCCD8d	TATA-box	ATATAT	1125	6	-	Brassica napus	core promoter element around -30 of transcription start
OsCCD8d	TATA-box	TATA	1126	4	-	Arabidopsis thaliana	core promoter element around -30 of transcription start
OsCCD8d	TATA-box	TATA	1226	4	-	Arabidopsis thaliana	core promoter element around -30 of transcription start
OsCCD8d	TATA-box	TATAAATA	1585	8	-	Daucus carota	core promoter element around -30 of transcription start
OsCCD8d	TATA-box	TATAAAT	1586	7	-	Brassica juncea	core promoter element around -30 of transcription start
OsCCD8d	TATA-box	TATAAA	1587	6	-	Helianthus annuus	core promoter element around -30 of transcription start
OsCCD8d	TATA-box	TATAA	1588	5	-	Arabidopsis thaliana	core promoter element around -30 of transcription start
OsCCD8d	TATA-box	TATA	1589	4	-	Arabidopsis thaliana	core promoter element around -30 of transcription start
OsCCD8d	Myb-binding site	CAACAG	506	6	-	Nicotiana tabacum
OsCCD8d	ERE	ATTTTAAA	30	8	+	Nicotiana glutinos
OsCCD8d	O2-site	GATGATGTGG	120	9	+	Zea mays	cis-acting regulatory element involved in zein metabolism regulation
OsCCD8d	O2-site	GATGATGTGG	146	9	+	Zea mays	cis-acting regulatory element involved in zein metabolism regulation
OsCCD8d	O2-site	GATGATGTGG	1977	9	+	Zea mays	cis-acting regulatory element involved in zein metabolism regulation
OsCCD8d	MYC	CATGTG	672	6	-	Arabidopsis thaliana
OsCCD8d	MYC	CATTTG	960	6	+	Arabidopsis thaliana
OsCCD8d	MYC	CATTTG	999	6	-	Arabidopsis thaliana
OsCCD8d	motif I	gGTACGTGGCG	1918	10	+	Oryza sativa	cis-acting regulatory element root specific
OsCCD8d	Unnamed__1	CGTGG	1462	5	+	Zea mays
OsCCD8d	Unnamed__1	CGTGG	1540	5	+	Zea mays
OsCCD8d	CAT-box	GCCACT	320	6	-	Arabidopsis thaliana	cis-acting regulatory element related to meristem expression
OsCCD8d	AAGAA-motif	GAAAGAA	1304	7	-	Avena sativa
OsCCD8d	AAGAA-motif	GAAAGAA	1683	7	-	Avena sativa
OsCCD8d	LAMP-element	CTTTATCA	1424	8	-	Pisum sativum	part of a light responsive element
OsCCD8d	TCT-motif	TCTTAC	203	6	-	Arabidopsis thaliana	part of a light responsive element
OsCCD8d	TCT-motif	TCTTAC	275	6	-	Arabidopsis thaliana	part of a light responsive element
OsCCD8d	TCT-motif	TCTTAC	1568	6	-	Arabidopsis thaliana	part of a light responsive element
OsCCD8d	AT~TATA-box	TATATA	1019	6	-	Arabidopsis thaliana
OsCCD8d	CAAT-box	CAAT	107	4	-	Nicotiana glutinosa
OsCCD8d	CAAT-box	CAAT	139	4	-	Nicotiana glutinosa
OsCCD8d	CAAT-box	CAAT	211	4	-	Nicotiana glutinosa
OsCCD8d	CAAT-box	CAAT	297	4	-	Nicotiana glutinosa
OsCCD8d	CAAT-box	CAAT	349	4	-	Nicotiana glutinosa
OsCCD8d	CAAT-box	CAAAT	387	5	-	Pisum sativum	common cis-acting element in promoter and enhancer regions
OsCCD8d	CAAT-box	CAAT	417	4	+	Nicotiana glutinosa
OsCCD8d	CAAT-box	CAAT	465	4	+	Nicotiana glutinosa
OsCCD8d	CAAT-box	CAAT	484	4	-	Nicotiana glutinosa
OsCCD8d	CAAT-box	CAAT	624	4	+	Nicotiana glutinosa
OsCCD8d	CAAT-box	CAAAT	626	5	-	Pisum sativum	common cis-acting element in promoter and enhancer regions
OsCCD8d	CAAT-box	CAAAT	758	5	-	Pisum sativum	common cis-acting element in promoter and enhancer regions
OsCCD8d	CAAT-box	CAAAT	772	5	+	Pisum sativum	common cis-acting element in promoter and enhancer regions
OsCCD8d	CAAT-box	CAAT	787	4	+	Nicotiana glutinosa
OsCCD8d	CAAT-box	CAAAT	961	5	-	Pisum sativum	common cis-acting element in promoter and enhancer regions
OsCCD8d	CAAT-box	CAAAT	999	5	+	Pisum sativum	common cis-acting element in promoter and enhancer regions
OsCCD8d	CAAT-box	CAAT	1070	4	-	Nicotiana glutinosa
OsCCD8d	CAAT-box	CAAT	1098	4	+	Nicotiana glutinosa
OsCCD8d	CAAT-box	CAAT	1115	4	+	Nicotiana glutinosa
OsCCD8d	CAAT-box	CAAAT	1207	5	+	Pisum sativum	common cis-acting element in promoter and enhancer regions
OsCCD8d	CAAT-box	CAAT	1290	4	-	Nicotiana glutinosa
OsCCD8d	CAAT-box	CAAT	1371	4	-	Nicotiana glutinosa
OsCCD8d	CAAT-box	CAAT	1419	4	-	Nicotiana glutinosa
OsCCD8d	CAAT-box	CCAAT	1437	5	-	Arabidopsis thaliana	common cis-acting element in promoter and enhancer regions
OsCCD8d	CAAT-box	CAAT	1622	4	-	Nicotiana glutinosa
OsCCD8d	CAAT-box	CAAT	1720	4	-	Nicotiana glutinosa
OsCCD8d	CAAT-box	CCAAT	1778	5	+	Arabidopsis thaliana	common cis-acting element in promoter and enhancer regions
OsCCD8d	CAAT-box	CAAT	1779	4	+	Nicotiana glutinosa
OsCCD8d	CAAT-box	CAAT	1829	4	-	Nicotiana glutinosa
OsCCD8d	CAAT-box	CAAAT	1868	5	+	Pisum sativum	common cis-acting element in promoter and enhancer regions
OsCCD8d	CAAT-box	CAAT	1871	4	-	Nicotiana glutinosa
OsCCD8d	CAAT-box	CCAAT	1893	5	-	Arabidopsis thaliana	common cis-acting element in promoter and enhancer regions
OsCCD8d	CAAT-box	CAACCAACTCC	1904	10	-	Arabidopsis thaliana	common cis-acting element in promoter and enhancer regions
OsCCD8d	ARE	AAACCA	1439	6	-	Zea mays	cis-acting regulatory element essential for the anaerobic induction
OsCCD8d	ARE	AAACCA	1775	6	+	Zea mays	cis-acting regulatory element essential for the anaerobic induction
OsCCD8d	WRE3	CCACCT	800	6	-	Pisum sativum
OsCCD8d	WRE3	CCACCT	1845	6	-	Pisum sativum
OsCCD8d	WRE3	CCACCT	1921	6	-	Pisum sativum
OsCCD8d	WRE3	CCACCT	1963	6	-	Pisum sativum
OsCCD8d	G-Box	CACGTT	1971	6	-	Pisum sativum	cis-acting regulatory element involved in light responsiveness
OsCCD8d	GA-motif	ATAGATAA	66	8	+	Arabidopsis thaliana	part of a light responsive element
OsCCD8d	ABRE3a	TACGTG	731	6	+	Zea mays
OsCCD8d		motif_sequence	150	4	+	organism	short_function
OsCCD8d		motif_sequence	340	4	+	organism	short_function
OsCCD8d		motif_sequence	457	4	-	organism	short_function
OsCCD8d		motif_sequence	467	4	+	organism	short_function
OsCCD8d		motif_sequence	501	4	+	organism	short_function
OsCCD8d		motif_sequence	688	4	+	organism	short_function
OsCCD8d		motif_sequence	692	4	-	organism	short_function
OsCCD8d		motif_sequence	739	4	+	organism	short_function
OsCCD8d		motif_sequence	1005	4	-	organism	short_function
OsCCD8d		motif_sequence	1100	4	+	organism	short_function
OsCCD8d		motif_sequence	1183	4	+	organism	short_function
OsCCD8d		motif_sequence	1185	4	-	organism	short_function
OsCCD8d		motif_sequence	1375	4	+	organism	short_function
OsCCD8d		motif_sequence	1395	4	-	organism	short_function
OsCCD8d		motif_sequence	1544	4	-	organism	short_function
OsCCD8d		motif_sequence	1558	4	+	organism	short_function
OsCCD8d		motif_sequence	1601	4	-	organism	short_function
OsCCD8d		motif_sequence	1605	4	+	organism	short_function
OsCCD8d		motif_sequence	1680	4	+	organism	short_function
OsCCD8d		motif_sequence	1706	4	+	organism	short_function
OsCCD8d		motif_sequence	1716	4	-	organism	short_function
OsCCD8d		motif_sequence	1767	4	-	organism	short_function
OsCCD8d		motif_sequence	1800	4	+	organism	short_function
OsCCD8d		motif_sequence	1885	4	-	organism	short_function
OsCCD8d		motif_sequence	1904	4	-	organism	short_function
OsCCD8d	Unnamed__4	CTCC	469	4	+	Petroselinum hortense
OsCCD8d	Unnamed__4	CTCC	503	4	+	Petroselinum hortense
OsCCD8d	Unnamed__4	CTCC	841	4	+	Petroselinum hortense
OsCCD8d	Unnamed__4	CTCC	1141	4	+	Petroselinum hortense
OsCCD8d	Unnamed__4	CTCC	1708	4	+	Petroselinum hortense
OsCCD8d	Unnamed__4	CTCC	1882	4	-	Petroselinum hortense
OsCCD8d	Unnamed__4	CTCC	1885	4	-	Petroselinum hortense
OsCCD8d	Unnamed__4	CTCC	1904	4	-	Petroselinum hortense
OsCCD8d	Unnamed__4	CTCC	1934	4	-	Petroselinum hortense
OsCCD8d	Unnamed__4	CTCC	1967	4	-	Petroselinum hortense
OsCCD8d	Unnamed__4	CTCC	1997	4	-	Petroselinum hortense
OsCCD8d	GATA-motif	AAGATAAGATT	277	10	+	Arabidopsis thaliana	part of a light responsive element
OsCCD8d	GATA-motif	GATAGGA	279	7	+	Arabidopsis thaliana	part of a light responsive element
OsCCD8d	TGACG-motif	TGACG	1987	5	+	Hordeum vulgare	cis-acting regulatory element involved in the MeJA-responsiveness
OsCCD8d	HD-Zip 3	GTAAT(G/C)ATTAC	611	10.5	+	Arabidopsis thaliana	protein binding site
OsCCD8d	LTR	CCGAAA	776	6	-	Hordeum vulgare	cis-acting element involved in low-temperature responsiveness
OsCCD8d	G-box	CACGAC	308	6	+	Zea mays	cis-acting regulatory element involved in light responsiveness
OsCCD8d	G-box	TACGTG	731	6	+	Arabidopsis thaliana	cis-acting regulatory element involved in light responsiveness
OsCCD8d	G-box	CACGAC	1538	6	-	Zea mays	cis-acting regulatory element involved in light responsiveness
OsCCD8d	W box	TTGACC	509	6	+	Arabidopsis thaliana
OsCCD8d	AE-box	AGAAACTT	1300	8	-	Arabidopsis thaliana	part of a module for light response
OsCCD8d	STRE	AGGGG	1930	5	+	Arabidopsis thaliana
OsCCD8d	as-1	TGACG	1987	5	+	Arabidopsis thaliana
OsCCD8d	MYB	CAACAG	506	6	-	Arabidopsis thaliana
OsCCD8d	MYB	CAACCA	1909	6	-	Arabidopsis thaliana
OsCCD8d	ABRE	ACGTG	732	5	+	Arabidopsis thaliana	cis-acting element involved in the abscisic acid responsiveness
OsCCD8d	ABRE	ACGTG	1972	5	+	Arabidopsis thaliana	cis-acting element involved in the abscisic acid responsiveness
OsCCD8d	circadian	CAAAGATATC	226	10	-	Lycopersicon esculentum	cis-acting regulatory element involved in circadian control
OsCCD8d	Box 4	ATTAAT	51	6	+	Petroselinum crispum	part of a conserved DNA module involved in light responsiveness
OsCCD8d	Box 4	ATTAAT	1889	6	-	Petroselinum crispum	part of a conserved DNA module involved in light responsiveness
OsCCD8e	Myb	TAACTG	1591	6	-	Arabidopsis thaliana
OsCCD8e	CCAAT-box	CAACGG	497	6	+	Hordeum vulgare	MYBHv1 binding site
OsCCD8e	CCAAT-box	CAACGG	1406	6	+	Hordeum vulgare	MYBHv1 binding site
OsCCD8e	GA-motif	ATAGATAA	1030	8	+	Arabidopsis thaliana	part of a light responsive element
OsCCD8e	GA-motif	ATAGATAA	1037	8	+	Arabidopsis thaliana	part of a light responsive element
OsCCD8e	TGACG-motif	TGACG	981	5	+	Hordeum vulgare	cis-acting regulatory element involved in the MeJA-responsiveness
OsCCD8e	TGACG-motif	TGACG	1912	5	+	Hordeum vulgare	cis-acting regulatory element involved in the MeJA-responsiveness
OsCCD8e	Unnamed__4	CTCC	142	4	-	Petroselinum hortense
OsCCD8e	Unnamed__4	CTCC	784	4	-	Petroselinum hortense
OsCCD8e	Unnamed__4	CTCC	991	4	-	Petroselinum hortense
OsCCD8e	Unnamed__4	CTCC	1332	4	-	Petroselinum hortense
OsCCD8e	Unnamed__4	CTCC	1442	4	-	Petroselinum hortense
OsCCD8e	Unnamed__4	CTCC	1474	4	-	Petroselinum hortense
OsCCD8e	Unnamed__4	CTCC	1653	4	+	Petroselinum hortense
OsCCD8e	Unnamed__4	CTCC	1965	4	-	Petroselinum hortense
OsCCD8e	CTAG-motif	ACTAGCAGAA	1684	9	+	Avena sativa
OsCCD8e		motif_sequence	157	4	-	organism	short_function
OsCCD8e		motif_sequence	539	4	-	organism	short_function
OsCCD8e		motif_sequence	553	4	-	organism	short_function
OsCCD8e		motif_sequence	767	4	-	organism	short_function
OsCCD8e		motif_sequence	804	4	+	organism	short_function
OsCCD8e		motif_sequence	810	4	-	organism	short_function
OsCCD8e		motif_sequence	1079	4	-	organism	short_function
OsCCD8e		motif_sequence	1261	4	+	organism	short_function
OsCCD8e		motif_sequence	1263	4	-	organism	short_function
OsCCD8e		motif_sequence	1319	4	-	organism	short_function
OsCCD8e		motif_sequence	1451	4	-	organism	short_function
OsCCD8e		motif_sequence	1528	4	-	organism	short_function
OsCCD8e		motif_sequence	1870	4	+	organism	short_function
OsCCD8e	box S	AGCCACC	1893	7	+	Arabidopsis thaliana
OsCCD8e	Unnamed__6	taTAAATATct	604	10	-	Zea mays
OsCCD8e	Unnamed__6	taTAAATATct	1090	10	-	Zea mays
OsCCD8e	Unnamed__6	taTAAATATct	1120	10	-	Zea mays
OsCCD8e	AE-box	AGAAACTT	1690	8	+	Arabidopsis thaliana	part of a module for light response
OsCCD8e	3-AF3 binding site	CACTATCTAAC	1416	10	-	Pisum sativum	part of a conserved DNA module array (CMA3)
OsCCD8e	G-box	CACGAC	445	6	-	Zea mays	cis-acting regulatory element involved in light responsiveness
OsCCD8e	G-box	GCCACGTGGA	1458	9	-	Arabidopsis thaliana	cis-acting regulatory element involved in light responsiveness
OsCCD8e	G-box	CACGTG	1460	6	-	Arabidopsis thaliana	cis-acting regulatory element involved in light responsiveness
OsCCD8e	as-1	TGACG	981	5	+	Arabidopsis thaliana
OsCCD8e	as-1	TGACG	1912	5	+	Arabidopsis thaliana
OsCCD8e	MYB	CAACCA	559	6	-	Arabidopsis thaliana
OsCCD8e	MYB	CAACAG	818	6	+	Arabidopsis thaliana
OsCCD8e	Box II	CCACGTGGC	1458	9	-	Petroselinum crispum	part of a light responsive element
OsCCD8e	Box II	CCACGTGGC	1459	9	+	Petroselinum crispum	part of a light responsive element
OsCCD8e	ABRE	GCCGCGTGGC	1458	9	-	Oryza sativa	cis-acting element involved in the abscisic acid responsiveness
OsCCD8e	ABRE	CACGTG	1460	6	-	Arabidopsis thaliana	cis-acting element involved in the abscisic acid responsiveness
OsCCD8e	ABRE	ACGTG	1461	5	+	Arabidopsis thaliana	cis-acting element involved in the abscisic acid responsiveness
OsCCD8e	ABRE2	CCACGTGG	1459	8	-	Zea mays
OsCCD8e	TATA-box	ATATAT	68	6	+	Brassica napus	core promoter element around -30 of transcription start
OsCCD8e	TATA-box	TATATA	69	6	+	Arabidopsis thaliana	core promoter element around -30 of transcription start
OsCCD8e	TATA-box	ATATAT	70	6	+	Brassica napus	core promoter element around -30 of transcription start
OsCCD8e	TATA-box	TATA	71	4	+	Arabidopsis thaliana	core promoter element around -30 of transcription start
OsCCD8e	TATA-box	TATA	162	4	+	Arabidopsis thaliana	core promoter element around -30 of transcription start
OsCCD8e	TATA-box	TATA	260	4	+	Arabidopsis thaliana	core promoter element around -30 of transcription start
OsCCD8e	TATA-box	TATA	300	4	+	Arabidopsis thaliana	core promoter element around -30 of transcription start
OsCCD8e	TATA-box	ATATAA	352	6	+	Brassica oleracea	core promoter element around -30 of transcription start
OsCCD8e	TATA-box	TATA	353	4	+	Arabidopsis thaliana	core promoter element around -30 of transcription start
OsCCD8e	TATA-box	TATATA	398	6	+	Arabidopsis thaliana	core promoter element around -30 of transcription start
OsCCD8e	TATA-box	ATATAA	399	6	+	Brassica oleracea	core promoter element around -30 of transcription start
OsCCD8e	TATA-box	TATA	400	4	+	Arabidopsis thaliana	core promoter element around -30 of transcription start
OsCCD8e	TATA-box	ATTATA	425	6	+	Brassica napus	core promoter element around -30 of transcription start
OsCCD8e	TATA-box	TATATAA	426	7	-	Arabidopsis thaliana	core promoter element around -30 of transcription start
OsCCD8e	TATA-box	TATATA	427	6	+	Arabidopsis thaliana	core promoter element around -30 of transcription start
OsCCD8e	TATA-box	ATATAT	428	6	+	Brassica napus	core promoter element around -30 of transcription start
OsCCD8e	TATA-box	TATA	429	4	+	Arabidopsis thaliana	core promoter element around -30 of transcription start
OsCCD8e	TATA-box	ATATAT	451	6	+	Brassica napus	core promoter element around -30 of transcription start
OsCCD8e	TATA-box	TATA	452	4	+	Arabidopsis thaliana	core promoter element around -30 of transcription start
OsCCD8e	TATA-box	ATATAA	468	6	+	Brassica oleracea	core promoter element around -30 of transcription start
OsCCD8e	TATA-box	TATA	469	4	+	Arabidopsis thaliana	core promoter element around -30 of transcription start
OsCCD8e	TATA-box	TATAA	475	5	-	Arabidopsis thaliana	core promoter element around -30 of transcription start
OsCCD8e	TATA-box	TATA	476	4	+	Arabidopsis thaliana	core promoter element around -30 of transcription start
OsCCD8e	TATA-box	ATATAT	516	6	+	Brassica napus	core promoter element around -30 of transcription start
OsCCD8e	TATA-box	TATATA	517	6	+	Arabidopsis thaliana	core promoter element around -30 of transcription start
OsCCD8e	TATA-box	ATATAA	518	6	+	Brassica oleracea	core promoter element around -30 of transcription start
OsCCD8e	TATA-box	TATA	519	4	+	Arabidopsis thaliana	core promoter element around -30 of transcription start
OsCCD8e	TATA-box	TATAAAA	569	7	-	Pisum sativum	core promoter element around -30 of transcription start
OsCCD8e	TATA-box	TATAAA	570	6	-	Helianthus annuus	core promoter element around -30 of transcription start
OsCCD8e	TATA-box	TATAA	571	5	-	Arabidopsis thaliana	core promoter element around -30 of transcription start
OsCCD8e	TATA-box	TATA	572	4	+	Arabidopsis thaliana	core promoter element around -30 of transcription start
OsCCD8e	TATA-box	ATTATA	581	6	+	Brassica napus	core promoter element around -30 of transcription start
OsCCD8e	TATA-box	TATAA	582	5	-	Arabidopsis thaliana	core promoter element around -30 of transcription start
OsCCD8e	TATA-box	TATA	583	4	+	Arabidopsis thaliana	core promoter element around -30 of transcription start
OsCCD8e	TATA-box	TATATA	601	6	+	Arabidopsis thaliana	core promoter element around -30 of transcription start
OsCCD8e	TATA-box	ATATAT	602	6	+	Brassica napus	core promoter element around -30 of transcription start
OsCCD8e	TATA-box	TATATA	603	6	+	Arabidopsis thaliana	core promoter element around -30 of transcription start
OsCCD8e	TATA-box	ATATAT	604	6	+	Brassica napus	core promoter element around -30 of transcription start
OsCCD8e	TATA-box	TATATTTATATTT	605	13	+	Avena sativa	core promoter element around -30 of transcription start
OsCCD8e	TATA-box	TATAAATA	607	8	-	Daucus carota	core promoter element around -30 of transcription start
OsCCD8e	TATA-box	TATAAAT	608	7	-	Brassica juncea	core promoter element around -30 of transcription start
OsCCD8e	TATA-box	TATAAA	609	6	-	Helianthus annuus	core promoter element around -30 of transcription start
OsCCD8e	TATA-box	TATAA	610	5	-	Arabidopsis thaliana	core promoter element around -30 of transcription start
OsCCD8e	TATA-box	TATA	611	4	+	Arabidopsis thaliana	core promoter element around -30 of transcription start
OsCCD8e	TATA-box	ATATAT	626	6	+	Brassica napus	core promoter element around -30 of transcription start
OsCCD8e	TATA-box	TATA	627	4	+	Arabidopsis thaliana	core promoter element around -30 of transcription start
OsCCD8e	TATA-box	TATTTAAA	649	8	+	Arabidopsis thaliana	core promoter element around -30 of transcription start
OsCCD8e	TATA-box	TACATAAA	695	8	-	Oryza sativa	core promoter element around -30 of transcription start
OsCCD8e	TATA-box	TATACA	699	6	-	Helianthus annuus	core promoter element around -30 of transcription start
OsCCD8e	TATA-box	TATA	701	4	+	Arabidopsis thaliana	core promoter element around -30 of transcription start
OsCCD8e	TATA-box	TATA	797	4	+	Arabidopsis thaliana	core promoter element around -30 of transcription start
OsCCD8e	TATA-box	TATA	841	4	+	Arabidopsis thaliana	core promoter element around -30 of transcription start
OsCCD8e	TATA-box	ATATAA	874	6	+	Brassica oleracea	core promoter element around -30 of transcription start
OsCCD8e	TATA-box	TATA	875	4	+	Arabidopsis thaliana	core promoter element around -30 of transcription start
OsCCD8e	TATA-box	TATA	888	4	+	Arabidopsis thaliana	core promoter element around -30 of transcription start
OsCCD8e	TATA-box	TATATA	1024	6	-	Arabidopsis thaliana	core promoter element around -30 of transcription start
OsCCD8e	TATA-box	ATATAA	1025	6	+	Brassica oleracea	core promoter element around -30 of transcription start
OsCCD8e	TATA-box	TATA	1026	4	-	Arabidopsis thaliana	core promoter element around -30 of transcription start
OsCCD8e	TATA-box	taTATAAAtc	1093	9	-	Arabidopsis thaliana	core promoter element around -30 of transcription start
OsCCD8e	TATA-box	TATAAAT	1094	7	-	Brassica juncea	core promoter element around -30 of transcription start
OsCCD8e	TATA-box	TATAAA	1095	6	-	Helianthus annuus	core promoter element around -30 of transcription start
OsCCD8e	TATA-box	TATATAA	1096	7	-	Arabidopsis thaliana	core promoter element around -30 of transcription start
OsCCD8e	TATA-box	TATATA	1097	6	-	Arabidopsis thaliana	core promoter element around -30 of transcription start
OsCCD8e	TATA-box	TATA	1099	4	-	Arabidopsis thaliana	core promoter element around -30 of transcription start
OsCCD8e	TATA-box	ATATAT	1120	6	-	Brassica napus	core promoter element around -30 of transcription start
OsCCD8e	TATA-box	TATATTTATATTT	1121	13	+	Avena sativa	core promoter element around -30 of transcription start
OsCCD8e	TATA-box	TATAAATA	1123	8	-	Daucus carota	core promoter element around -30 of transcription start
OsCCD8e	TATA-box	TATAAAT	1124	7	-	Brassica juncea	core promoter element around -30 of transcription start
OsCCD8e	TATA-box	TATAAA	1125	6	-	Helianthus annuus	core promoter element around -30 of transcription start
OsCCD8e	TATA-box	TATAA	1126	5	-	Arabidopsis thaliana	core promoter element around -30 of transcription start
OsCCD8e	TATA-box	TATA	1127	4	-	Arabidopsis thaliana	core promoter element around -30 of transcription start
OsCCD8e	TATA-box	ATATAT	1142	6	-	Brassica napus	core promoter element around -30 of transcription start
OsCCD8e	TATA-box	TATA	1143	4	-	Arabidopsis thaliana	core promoter element around -30 of transcription start
OsCCD8e	TATA-box	TATATA	1507	6	-	Arabidopsis thaliana	core promoter element around -30 of transcription start
OsCCD8e	TATA-box	ATATAA	1508	6	+	Brassica oleracea	core promoter element around -30 of transcription start
OsCCD8e	TATA-box	TATA	1509	4	-	Arabidopsis thaliana	core promoter element around -30 of transcription start
OsCCD8e	TATA-box	ccTATAAAaa	1796	9	-	Arabidopsis thaliana	core promoter element around -30 of transcription start
OsCCD8e	Myb-binding site	CAACAG	818	6	+	Nicotiana tabacum
OsCCD8e	CGTCA-motif	CGTCA	981	5	-	Hordeum vulgare	cis-acting regulatory element involved in the MeJA-responsiveness
OsCCD8e	CGTCA-motif	CGTCA	1912	5	-	Hordeum vulgare	cis-acting regulatory element involved in the MeJA-responsiveness
OsCCD8e	TC-rich repeats	ATTCTCTAAC	360	9	-	Nicotiana tabacum	cis-acting element involved in defense and stress responsiveness
OsCCD8e	ERE	ATTTTAAA	1061	8	-	Nicotiana glutinos
OsCCD8e	AAGAA-motif	GAAAGAA	724	7	-	Avena sativa
OsCCD8e	CAT-box	GCCACT	947	6	-	Arabidopsis thaliana	cis-acting regulatory element related to meristem expression
OsCCD8e	MYC	CATGTG	440	6	+	Arabidopsis thaliana
OsCCD8e	MYC	CATGTG	977	6	+	Arabidopsis thaliana
OsCCD8e	MYC	CATGTG	1216	6	+	Arabidopsis thaliana
OsCCD8e	MYC	CATGTG	1428	6	+	Arabidopsis thaliana
OsCCD8e	MYC	CATTTG	1932	6	-	Arabidopsis thaliana
OsCCD8e	MYB recognition site	CCGTTG	497	6	-	Arabidopsis thaliana
OsCCD8e	MYB recognition site	CCGTTG	1406	6	-	Arabidopsis thaliana
OsCCD8e	Unnamed__1	GAATTTAATTAA	478	11	+	Glycine max	60K protein binding site
OsCCD8e	Unnamed__1	GCCACGTGGC	943	9	+	Petunia sp.
OsCCD8e	Unnamed__1	GCCACGTGGC	1426	9	-	Petunia sp.
OsCCD8e	Unnamed__1	GCCACGTGGC	1458	10	-	Petunia sp.
OsCCD8e	Unnamed__1	CGTGG	1459	5	-	Zea mays
OsCCD8e	Unnamed__1	CGTGG	1462	5	+	Zea mays
OsCCD8e	CAAT-box	CAAT	44	4	-	Nicotiana glutinosa
OsCCD8e	CAAT-box	CAAT	94	4	+	Nicotiana glutinosa
OsCCD8e	CAAT-box	CAAT	128	4	-	Nicotiana glutinosa
OsCCD8e	CAAT-box	CAAT	466	4	+	Nicotiana glutinosa
OsCCD8e	CAAT-box	CCAAT	557	5	-	Arabidopsis thaliana	common cis-acting element in promoter and enhancer regions
OsCCD8e	CAAT-box	CAAAT	614	5	-	Pisum sativum	common cis-acting element in promoter and enhancer regions
OsCCD8e	CAAT-box	CAAT	751	4	-	Nicotiana glutinosa
OsCCD8e	CAAT-box	CCAAT	881	5	+	Arabidopsis thaliana	common cis-acting element in promoter and enhancer regions
OsCCD8e	CAAT-box	CAAT	882	4	+	Nicotiana glutinosa
OsCCD8e	CAAT-box	CCAAT	906	5	+	Arabidopsis thaliana	common cis-acting element in promoter and enhancer regions
OsCCD8e	CAAT-box	CAAT	907	4	+	Nicotiana glutinosa
OsCCD8e	CAAT-box	CAAAT	933	5	-	Pisum sativum	common cis-acting element in promoter and enhancer regions
OsCCD8e	CAAT-box	CAAT	1012	4	-	Nicotiana glutinosa
OsCCD8e	CAAT-box	CAAT	1083	4	-	Nicotiana glutinosa
OsCCD8e	CAAT-box	CCAAT	1087	5	-	Arabidopsis thaliana	common cis-acting element in promoter and enhancer regions
OsCCD8e	CAAT-box	CAAAT	1130	5	-	Pisum sativum	common cis-acting element in promoter and enhancer regions
OsCCD8e	CAAT-box	CCAAT	1389	5	+	Arabidopsis thaliana	common cis-acting element in promoter and enhancer regions
OsCCD8e	CAAT-box	CAAT	1390	4	+	Nicotiana glutinosa
OsCCD8e	CAAT-box	CAAAT	1532	5	-	Pisum sativum	common cis-acting element in promoter and enhancer regions
OsCCD8e	CAAT-box	CAAAT	1558	5	-	Pisum sativum	common cis-acting element in promoter and enhancer regions
OsCCD8e	CAAT-box	CAAT	1631	4	+	Nicotiana glutinosa
OsCCD8e	CAAT-box	CAAT	1643	4	-	Nicotiana glutinosa
OsCCD8e	CAAT-box	CCAAT	1647	5	-	Arabidopsis thaliana	common cis-acting element in promoter and enhancer regions
OsCCD8e	CAAT-box	CCAAT	1729	5	-	Arabidopsis thaliana	common cis-acting element in promoter and enhancer regions
OsCCD8e	CAAT-box	CAAT	1768	4	+	Nicotiana glutinosa
OsCCD8e	CAAT-box	CCAAT	1779	5	+	Arabidopsis thaliana	common cis-acting element in promoter and enhancer regions
OsCCD8e	CAAT-box	CAAT	1780	4	+	Nicotiana glutinosa
OsCCD8e	CAAT-box	CCAAT	1801	5	-	Arabidopsis thaliana	common cis-acting element in promoter and enhancer regions
OsCCD8e	CAAT-box	CAAAT	1932	5	+	Pisum sativum	common cis-acting element in promoter and enhancer regions
OsCCD8e	CAAT-box	CAAAT	1951	5	-	Pisum sativum	common cis-acting element in promoter and enhancer regions
OsCCD8e	CAAT-box	CAAT	1956	4	+	Nicotiana glutinosa
OsCCD8e	ARE	AAACCA	711	6	-	Zea mays	cis-acting regulatory element essential for the anaerobic induction
OsCCD8e	ARE	AAACCA	1070	6	-	Zea mays	cis-acting regulatory element essential for the anaerobic induction
OsCCD8e	ARE	AAACCA	1170	6	+	Zea mays	cis-acting regulatory element essential for the anaerobic induction
OsCCD8e	ARE	AAACCA	1715	6	+	Zea mays	cis-acting regulatory element essential for the anaerobic induction
OsCCD8e	G-Box	TCCACATGGCA	1425	10	-	Triticum aestivum	cis-acting regulatory element involved in light responsiveness
OsCCD8e	G-Box	CACGTG	1460	6	-	Pisum sativum	cis-acting regulatory element involved in light responsiveness
OsCCD8e	TATA	TATAAAAT	568	8	-	Arabidopsis thaliana
OsCCD8e	TATA	TATAAAAT	888	8	+	Arabidopsis thaliana
OsCCD8e	AT~TATA-box	TATATA	69	6	+	Arabidopsis thaliana
OsCCD8e	AT~TATA-box	TATATA	398	6	+	Arabidopsis thaliana
OsCCD8e	AT~TATA-box	TATATA	427	6	+	Arabidopsis thaliana
OsCCD8e	AT~TATA-box	TATATA	517	6	+	Arabidopsis thaliana
OsCCD8e	AT~TATA-box	TATATA	601	6	+	Arabidopsis thaliana
OsCCD8e	AT~TATA-box	TATATA	603	6	+	Arabidopsis thaliana
OsCCD8e	AT~TATA-box	TATATA	1024	6	-	Arabidopsis thaliana
OsCCD8e	AT~TATA-box	TATATAAA	1095	8	-	Arabidopsis thaliana
OsCCD8e	AT~TATA-box	TATATA	1097	6	-	Arabidopsis thaliana
OsCCD8e	AT~TATA-box	TATATA	1507	6	-	Arabidopsis thaliana
OsCCD4b	MYB	CAACCA	963	6	+	Arabidopsis thaliana
OsCCD4b	MYB	CAACAG	1553	6	+	Arabidopsis thaliana
OsCCD4b	STRE	AGGGG	545	5	+	Arabidopsis thaliana
OsCCD4b	STRE	AGGGG	1708	5	-	Arabidopsis thaliana
OsCCD4b	as-1	TGACG	1519	5	-	Arabidopsis thaliana
OsCCD4b	as-1	TGACG	1638	5	+	Arabidopsis thaliana
OsCCD4b	ABRE	ACGTG	1123	5	-	Arabidopsis thaliana	cis-acting element involved in the abscisic acid responsiveness
OsCCD4b	ABRE	ACGTG	1640	5	+	Arabidopsis thaliana	cis-acting element involved in the abscisic acid responsiveness
OsCCD4b	ABRE	ACGTG	2013	5	+	Arabidopsis thaliana	cis-acting element involved in the abscisic acid responsiveness
OsCCD4b	MBS	CAACTG	1108	6	+	Arabidopsis thaliana	MYB binding site involved in drought-inducibility
OsCCD4b	I-box	gGATAAGGTG	322	9	+	Zea mays	part of a light responsive element
OsCCD4b	TGA-element	AACGAC	1683	6	-	Brassica oleracea	auxin-responsive element
OsCCD4b	G-box	CACGTC	1123	6	+	Zea mays	cis-acting regulatory element involved in light responsiveness
OsCCD4b	G-box	CACGTC	1639	6	-	Zea mays	cis-acting regulatory element involved in light responsiveness
OsCCD4b	G-box	CACGAC	2009	6	+	Zea mays	cis-acting regulatory element involved in light responsiveness
OsCCD4b	G-box	CACGTC	2012	6	-	Zea mays	cis-acting regulatory element involved in light responsiveness
OsCCD4b	W box	TTGACC	702	6	+	Arabidopsis thaliana
OsCCD4b	W box	TTGACC	998	6	-	Arabidopsis thaliana
OsCCD4b	W box	TTGACC	1621	6	+	Arabidopsis thaliana
OsCCD4b	TGACG-motif	TGACG	1519	5	-	Hordeum vulgare	cis-acting regulatory element involved in the MeJA-responsiveness
OsCCD4b	TGACG-motif	TGACG	1638	5	+	Hordeum vulgare	cis-acting regulatory element involved in the MeJA-responsiveness
OsCCD4b	GATA-motif	GATAGGG	323	7	+	Pisum sativum	part of a light responsive element
OsCCD4b	AP-1	TGAGTTAG	1650	8	+	Arabidopsis thaliana
OsCCD4b		motif_sequence	385	4	+	organism	short_function
OsCCD4b		motif_sequence	672	4	+	organism	short_function
OsCCD4b		motif_sequence	1111	4	+	organism	short_function
OsCCD4b		motif_sequence	1176	4	-	organism	short_function
OsCCD4b		motif_sequence	1233	4	-	organism	short_function
OsCCD4b		motif_sequence	1279	4	-	organism	short_function
OsCCD4b		motif_sequence	1481	4	+	organism	short_function
OsCCD4b		motif_sequence	1703	4	+	organism	short_function
OsCCD4b		motif_sequence	1711	4	+	organism	short_function
OsCCD4b		motif_sequence	1716	4	+	organism	short_function
OsCCD4b		motif_sequence	1741	4	+	organism	short_function
OsCCD4b		motif_sequence	1748	4	+	organism	short_function
OsCCD4b		motif_sequence	1841	4	-	organism	short_function
OsCCD4b		motif_sequence	1944	4	-	organism	short_function
OsCCD4b		motif_sequence	1991	4	+	organism	short_function
OsCCD4b	Unnamed__4	CTCC	76	4	-	Petroselinum hortense
OsCCD4b	Unnamed__4	CTCC	143	4	-	Petroselinum hortense
OsCCD4b	Unnamed__4	CTCC	281	4	-	Petroselinum hortense
OsCCD4b	Unnamed__4	CTCC	463	4	+	Petroselinum hortense
OsCCD4b	Unnamed__4	CTCC	560	4	-	Petroselinum hortense
OsCCD4b	Unnamed__4	CTCC	576	4	+	Petroselinum hortense
OsCCD4b	Unnamed__4	CTCC	674	4	+	Petroselinum hortense
OsCCD4b	Unnamed__4	CTCC	1016	4	+	Petroselinum hortense
OsCCD4b	Unnamed__4	CTCC	1210	4	-	Petroselinum hortense
OsCCD4b	Unnamed__4	CTCC	1512	4	-	Petroselinum hortense
OsCCD4b	Unnamed__4	CTCC	1573	4	-	Petroselinum hortense
OsCCD4b	Unnamed__4	CTCC	1705	4	+	Petroselinum hortense
OsCCD4b	Unnamed__4	CTCC	1718	4	+	Petroselinum hortense
OsCCD4b	Unnamed__4	CTCC	1743	4	+	Petroselinum hortense
OsCCD4b	Unnamed__4	CTCC	1772	4	-	Petroselinum hortense
OsCCD4b	Unnamed__4	CTCC	1775	4	-	Petroselinum hortense
OsCCD4b	Unnamed__4	CTCC	1798	4	-	Petroselinum hortense
OsCCD4b	Unnamed__4	CTCC	1804	4	-	Petroselinum hortense
OsCCD4b	Unnamed__4	CTCC	1841	4	-	Petroselinum hortense
OsCCD4b	Unnamed__4	CTCC	1993	4	+	Petroselinum hortense
OsCCD4b	Myb	CAACTG	1108	6	+	Arabidopsis thaliana
OsCCD4b	CCAAT-box	CAACGG	1971	6	+	Hordeum vulgare	MYBHv1 binding site
OsCCD4b	Unnamed__2	CCCCGG	1625	6	+	Zea mays
OsCCD4b	CAAT-box	CAAT	160	4	-	Nicotiana glutinosa
OsCCD4b	CAAT-box	CAAAT	175	5	-	Pisum sativum	common cis-acting element in promoter and enhancer regions
OsCCD4b	CAAT-box	CAAAT	180	5	-	Pisum sativum	common cis-acting element in promoter and enhancer regions
OsCCD4b	CAAT-box	CAAAT	255	5	-	Pisum sativum	common cis-acting element in promoter and enhancer regions
OsCCD4b	CAAT-box	CAAAT	269	5	-	Pisum sativum	common cis-acting element in promoter and enhancer regions
OsCCD4b	CAAT-box	CAAAT	277	5	-	Pisum sativum	common cis-acting element in promoter and enhancer regions
OsCCD4b	CAAT-box	CAAT	286	4	+	Nicotiana glutinosa
OsCCD4b	CAAT-box	CAAAT	288	5	-	Pisum sativum	common cis-acting element in promoter and enhancer regions
OsCCD4b	CAAT-box	CAAT	299	4	-	Nicotiana glutinosa
OsCCD4b	CAAT-box	CAAT	336	4	+	Nicotiana glutinosa
OsCCD4b	CAAT-box	CCAAT	436	5	+	Arabidopsis thaliana	common cis-acting element in promoter and enhancer regions
OsCCD4b	CAAT-box	CAAT	437	4	+	Nicotiana glutinosa
OsCCD4b	CAAT-box	CAAT	645	4	-	Nicotiana glutinosa
OsCCD4b	CAAT-box	CAAAT	700	5	-	Pisum sativum	common cis-acting element in promoter and enhancer regions
OsCCD4b	CAAT-box	CAAT	776	4	+	Nicotiana glutinosa
OsCCD4b	CAAT-box	CAAAT	1001	5	+	Pisum sativum	common cis-acting element in promoter and enhancer regions
OsCCD4b	CAAT-box	CCAAT	1064	5	+	Arabidopsis thaliana	common cis-acting element in promoter and enhancer regions
OsCCD4b	CAAT-box	CAAT	1065	4	+	Nicotiana glutinosa
OsCCD4b	CAAT-box	CAAAT	1087	5	+	Pisum sativum	common cis-acting element in promoter and enhancer regions
OsCCD4b	CAAT-box	CAAT	1090	4	-	Nicotiana glutinosa
OsCCD4b	CAAT-box	CAAAT	1148	5	+	Pisum sativum	common cis-acting element in promoter and enhancer regions
OsCCD4b	CAAT-box	CCAAT	1158	5	-	Arabidopsis thaliana	common cis-acting element in promoter and enhancer regions
OsCCD4b	CAAT-box	CCAAT	1195	5	+	Arabidopsis thaliana	common cis-acting element in promoter and enhancer regions
OsCCD4b	CAAT-box	CAAT	1196	4	+	Nicotiana glutinosa
OsCCD4b	CAAT-box	CAAT	1203	4	-	Nicotiana glutinosa
OsCCD4b	CAAT-box	CAAT	1257	4	+	Nicotiana glutinosa
OsCCD4b	CAAT-box	CAAAT	1307	5	+	Pisum sativum	common cis-acting element in promoter and enhancer regions
OsCCD4b	CAAT-box	CAAAT	1326	5	-	Pisum sativum	common cis-acting element in promoter and enhancer regions
OsCCD4b	CAAT-box	CAAT	1393	4	+	Nicotiana glutinosa
OsCCD4b	CCGTCC-box	CCGTCC	317	6	-	Petroselinum hortense
OsCCD4b	ARE	AAACCA	567	6	+	Zea mays	cis-acting regulatory element essential for the anaerobic induction
OsCCD4b	ARE	AAACCA	1561	6	+	Zea mays	cis-acting regulatory element essential for the anaerobic induction
OsCCD4b	ARE	AAACCA	1616	6	-	Zea mays	cis-acting regulatory element essential for the anaerobic induction
OsCCD4b	WRE3	CCACCT	1897	6	-	Pisum sativum
OsCCD4b	TCA-element	CCATCTTTTT	1006	9	+	Nicotiana tabacum	cis-acting element involved in salicylic acid responsiveness
OsCCD4b	MYB recognition site	CCGTTG	1971	6	-	Arabidopsis thaliana
OsCCD4b	MYC	CATTTG	1148	6	-	Arabidopsis thaliana
OsCCD4b	MYC	CATGTG	1179	6	+	Arabidopsis thaliana
OsCCD4b	MYC	CATGTG	1228	6	+	Arabidopsis thaliana
OsCCD4b	MYC	CATGTG	1667	6	-	Arabidopsis thaliana
OsCCD4b	MYC	CATGTG	1678	6	-	Arabidopsis thaliana
OsCCD4b	MYC	CATGTG	1765	6	+	Arabidopsis thaliana
OsCCD4b	Unnamed__1	CGTGG	1240	5	+	Zea mays
OsCCD4b	Unnamed__1	CGTGG	1440	5	+	Zea mays
OsCCD4b	Unnamed__1	CGTGG	1641	5	+	Zea mays
OsCCD4b	Unnamed__1	CGTGG	1658	5	+	Zea mays
OsCCD4b	Unnamed__1	CGTGG	2008	5	-	Zea mays
OsCCD4b	Unnamed__1	CGTGG	2014	5	+	Zea mays
OsCCD4b	CAT-box	GCCACT	972	6	+	Arabidopsis thaliana	cis-acting regulatory element related to meristem expression
OsCCD4b	CAT-box	GCCACT	1756	6	-	Arabidopsis thaliana	cis-acting regulatory element related to meristem expression
OsCCD4b	A-box	CCGTCC	317	6	-	Petroselinum crispum	cis-acting regulatory element
OsCCD4b	CCGTCC motif	CCGTCC	317	6	-	Nicotiana tabacum
OsCCD4b	DRE core	GCCGAC	1850	6	+	Arabidopsis thaliana
OsCCD4b	O2-site	GATGA(C/T)(A/G)TG(A/G)	696	8	+	Zea mays	cis-acting regulatory element involved in zein metabolism regulation
OsCCD4b	O2-site	GATGATGTGG	1222	9	-	Zea mays	cis-acting regulatory element involved in zein metabolism regulation
OsCCD4b	ERE	ATTTCATA	724	8	-	Nicotiana glutinos
OsCCD4b	TATA-box	TACAAAA	209	7	-	Oryza sativa	core promoter element around -30 of transcription start
OsCCD4b	TATA-box	ATATAT	338	6	+	Brassica napus	core promoter element around -30 of transcription start
OsCCD4b	TATA-box	TATA	339	4	+	Arabidopsis thaliana	core promoter element around -30 of transcription start
OsCCD4b	TATA-box	TATAAAT	511	7	-	Brassica juncea	core promoter element around -30 of transcription start
OsCCD4b	TATA-box	TATAAA	512	6	-	Helianthus annuus	core promoter element around -30 of transcription start
OsCCD4b	TATA-box	TATAA	513	5	-	Arabidopsis thaliana	core promoter element around -30 of transcription start
OsCCD4b	TATA-box	TATA	514	4	+	Arabidopsis thaliana	core promoter element around -30 of transcription start
OsCCD4b	TATA-box	TATA	540	4	+	Arabidopsis thaliana	core promoter element around -30 of transcription start
OsCCD4b	TATA-box	ATATAA	588	6	+	Brassica oleracea	core promoter element around -30 of transcription start
OsCCD4b	TATA-box	TATA	589	4	+	Arabidopsis thaliana	core promoter element around -30 of transcription start
OsCCD4b	TATA-box	TATA	625	4	+	Arabidopsis thaliana	core promoter element around -30 of transcription start
OsCCD4b	TATA-box	ATATAT	778	6	+	Brassica napus	core promoter element around -30 of transcription start
OsCCD4b	TATA-box	TATA	779	4	+	Arabidopsis thaliana	core promoter element around -30 of transcription start
OsCCD4b	TATA-box	TACATAAA	798	8	-	Oryza sativa	core promoter element around -30 of transcription start
OsCCD4b	TATA-box	TACAAAA	838	7	-	Oryza sativa	core promoter element around -30 of transcription start
OsCCD4b	TATA-box	TATACA	841	6	-	Helianthus annuus	core promoter element around -30 of transcription start
OsCCD4b	TATA-box	TATA	843	4	+	Arabidopsis thaliana	core promoter element around -30 of transcription start
OsCCD4b	TATA-box	TATAA	868	5	-	Arabidopsis thaliana	core promoter element around -30 of transcription start
OsCCD4b	TATA-box	TATA	869	4	+	Arabidopsis thaliana	core promoter element around -30 of transcription start
OsCCD4b	TATA-box	TATA	889	4	+	Arabidopsis thaliana	core promoter element around -30 of transcription start
OsCCD4b	TATA-box	TATA	1266	4	-	Arabidopsis thaliana	core promoter element around -30 of transcription start
OsCCD4b	TATA-box	TATAA	1299	5	-	Arabidopsis thaliana	core promoter element around -30 of transcription start
OsCCD4b	TATA-box	TATA	1300	4	-	Arabidopsis thaliana	core promoter element around -30 of transcription start
OsCCD4b	TATA-box	ATTATA	1332	6	+	Brassica napus	core promoter element around -30 of transcription start
OsCCD4b	TATA-box	TATAA	1333	5	-	Arabidopsis thaliana	core promoter element around -30 of transcription start
OsCCD4b	TATA-box	TATA	1334	4	-	Arabidopsis thaliana	core promoter element around -30 of transcription start
OsCCD4b	TATA-box	TATAAATA	1354	8	-	Daucus carota	core promoter element around -30 of transcription start
OsCCD4b	TATA-box	TATAAAT	1355	7	-	Brassica juncea	core promoter element around -30 of transcription start
OsCCD4b	TATA-box	TATAAA	1356	6	-	Helianthus annuus	core promoter element around -30 of transcription start
OsCCD4b	TATA-box	TATAA	1357	5	-	Arabidopsis thaliana	core promoter element around -30 of transcription start
OsCCD4b	TATA-box	TATA	1358	4	-	Arabidopsis thaliana	core promoter element around -30 of transcription start
OsCCD4b	TATA-box	TATA	1363	4	-	Arabidopsis thaliana	core promoter element around -30 of transcription start
OsCCD4b	TATA-box	TACAAAA	1538	7	+	Oryza sativa	core promoter element around -30 of transcription start
OsCCD4b	Myb-binding site	CAACAG	1553	6	+	Nicotiana tabacum
OsCCD4b	TCCC-motif	TCTCCCT	1839	7	-	Spinacia oleracea	part of a light responsive element
OsCCD4b	TCCC-motif	TCTCCCT	1992	7	+	Spinacia oleracea	part of a light responsive element
OsCCD4b	CGTCA-motif	CGTCA	1519	5	+	Hordeum vulgare	cis-acting regulatory element involved in the MeJA-responsiveness
OsCCD4b	CGTCA-motif	CGTCA	1638	5	-	Hordeum vulgare	cis-acting regulatory element involved in the MeJA-responsiveness
OsCCD4b	Sp1	GGGCGG	28	6	+	Oryza sativa	light responsive element
OsCCD4c	P-box	CCTTTTG	616	7	-	Oryza sativa	gibberellin-responsive element
OsCCD4c	Unnamed__1	GAATTTAATTAA	741	11	-	Glycine max	60K protein binding site
OsCCD4c	Unnamed__1	CGTGG	954	5	-	Zea mays
OsCCD4c	Unnamed__1	CGTGG	1183	5	+	Zea mays
OsCCD4c	MYC	CATTTG	686	6	-	Arabidopsis thaliana
OsCCD4c	MYC	CAATTG	1156	6	-	Arabidopsis thaliana
OsCCD4c	MYC	CATGTG	1635	6	-	Arabidopsis thaliana
OsCCD4c	MYC	CATTTG	1759	6	+	Arabidopsis thaliana
OsCCD4c	MYB recognition site	CCGTTG	196	6	+	Arabidopsis thaliana
OsCCD4c	G-Box	CACGTG	734	6	+	Pisum sativum	cis-acting regulatory element involved in light responsiveness
OsCCD4c	G-Box	CACGTG	955	6	+	Pisum sativum	cis-acting regulatory element involved in light responsiveness
OsCCD4c	ARE	AAACCA	779	6	-	Zea mays	cis-acting regulatory element essential for the anaerobic induction
OsCCD4c	ARE	AAACCA	1297	6	+	Zea mays	cis-acting regulatory element essential for the anaerobic induction
OsCCD4c	CAAT-box	CAAT	31	4	-	Nicotiana glutinosa
OsCCD4c	CAAT-box	CAAT	49	4	+	Nicotiana glutinosa
OsCCD4c	CAAT-box	CCAAT	121	5	-	Arabidopsis thaliana	common cis-acting element in promoter and enhancer regions
OsCCD4c	CAAT-box	CAAT	150	4	-	Nicotiana glutinosa
OsCCD4c	CAAT-box	CCAAT	245	5	-	Arabidopsis thaliana	common cis-acting element in promoter and enhancer regions
OsCCD4c	CAAT-box	CAAAT	271	5	-	Pisum sativum	common cis-acting element in promoter and enhancer regions
OsCCD4c	CAAT-box	CAAAT	283	5	+	Pisum sativum	common cis-acting element in promoter and enhancer regions
OsCCD4c	CAAT-box	CAAT	360	4	+	Nicotiana glutinosa
OsCCD4c	CAAT-box	CAAT	408	4	+	Nicotiana glutinosa
OsCCD4c	CAAT-box	CCAAT	439	5	-	Arabidopsis thaliana	common cis-acting element in promoter and enhancer regions
OsCCD4c	CAAT-box	CAAT	479	4	+	Nicotiana glutinosa
OsCCD4c	CAAT-box	CAAT	566	4	+	Nicotiana glutinosa
OsCCD4c	CAAT-box	CAAAT	610	5	-	Pisum sativum	common cis-acting element in promoter and enhancer regions
OsCCD4c	CAAT-box	CAAT	648	4	+	Nicotiana glutinosa
OsCCD4c	CAAT-box	CAAT	672	4	-	Nicotiana glutinosa
OsCCD4c	CAAT-box	CAAAT	686	5	+	Pisum sativum	common cis-acting element in promoter and enhancer regions
OsCCD4c	CAAT-box	CCAAT	891	5	-	Arabidopsis thaliana	common cis-acting element in promoter and enhancer regions
OsCCD4c	CAAT-box	CAAT	937	4	-	Nicotiana glutinosa
OsCCD4c	CAAT-box	CAAT	970	4	+	Nicotiana glutinosa
OsCCD4c	CAAT-box	CCAAT	1022	5	-	Arabidopsis thaliana	common cis-acting element in promoter and enhancer regions
OsCCD4c	CAAT-box	CAAT	1046	4	+	Nicotiana glutinosa
OsCCD4c	CAAT-box	CAAT	1156	4	+	Nicotiana glutinosa
OsCCD4c	CAAT-box	CCAAT	1158	5	-	Arabidopsis thaliana	common cis-acting element in promoter and enhancer regions
OsCCD4c	CAAT-box	CAAT	1204	4	+	Nicotiana glutinosa
OsCCD4c	CAAT-box	CAAAT	1323	5	-	Pisum sativum	common cis-acting element in promoter and enhancer regions
OsCCD4c	CAAT-box	CAAAT	1431	5	+	Pisum sativum	common cis-acting element in promoter and enhancer regions
OsCCD4c	CAAT-box	CCAAT	1546	5	-	Arabidopsis thaliana	common cis-acting element in promoter and enhancer regions
OsCCD4c	CAAT-box	CAAT	1568	4	+	Nicotiana glutinosa
OsCCD4c	CAAT-box	CAAT	1621	4	-	Nicotiana glutinosa
OsCCD4c	CAAT-box	CAAT	1685	4	-	Nicotiana glutinosa
OsCCD4c	CAAT-box	CAAT	1722	4	-	Nicotiana glutinosa
OsCCD4c	CAAT-box	CAAAT	1760	5	-	Pisum sativum	common cis-acting element in promoter and enhancer regions
OsCCD4c	CAAT-box	CAAAT	1825	5	-	Pisum sativum	common cis-acting element in promoter and enhancer regions
OsCCD4c	CAAT-box	CAAT	1955	4	-	Nicotiana glutinosa
OsCCD4c	CAAT-box	CAAT	1966	4	-	Nicotiana glutinosa
OsCCD4c	CAAT-box	CCAAT	2003	5	-	Arabidopsis thaliana	common cis-acting element in promoter and enhancer regions
OsCCD4c	RY-element	CATGCATG	1637	8	-	Helianthus annuus	cis-acting regulatory element involved in seed-specific regulation
OsCCD4c	AT~TATA-box	TATATAAA	590	8	-	Arabidopsis thaliana
OsCCD4c	AT~TATA-box	TATATA	592	6	+	Arabidopsis thaliana
OsCCD4c	AT~TATA-box	TATATA	897	6	+	Arabidopsis thaliana
OsCCD4c	AT~TATA-box	TATATA	1938	6	-	Arabidopsis thaliana
OsCCD4c	AT~TATA-box	TATATA	1940	6	-	Arabidopsis thaliana
OsCCD4c	TATA	TATAAAAT	1448	8	+	Arabidopsis thaliana
OsCCD4c	Myb-binding site	CAACAG	1188	6	+	Nicotiana tabacum
OsCCD4c	TATA-box	TATA	61	4	+	Arabidopsis thaliana	core promoter element around -30 of transcription start
OsCCD4c	TATA-box	TATAAAT	66	7	-	Brassica juncea	core promoter element around -30 of transcription start
OsCCD4c	TATA-box	TATAAA	67	6	-	Helianthus annuus	core promoter element around -30 of transcription start
OsCCD4c	TATA-box	TATAA	68	5	-	Arabidopsis thaliana	core promoter element around -30 of transcription start
OsCCD4c	TATA-box	TATA	69	4	+	Arabidopsis thaliana	core promoter element around -30 of transcription start
OsCCD4c	TATA-box	TATA	78	4	+	Arabidopsis thaliana	core promoter element around -30 of transcription start
OsCCD4c	TATA-box	TACAAAA	143	7	-	Oryza sativa	core promoter element around -30 of transcription start
OsCCD4c	TATA-box	TATAA	343	5	-	Arabidopsis thaliana	core promoter element around -30 of transcription start
OsCCD4c	TATA-box	TATA	344	4	+	Arabidopsis thaliana	core promoter element around -30 of transcription start
OsCCD4c	TATA-box	TACAAAA	377	7	-	Oryza sativa	core promoter element around -30 of transcription start
OsCCD4c	TATA-box	TACAAAA	449	7	+	Oryza sativa	core promoter element around -30 of transcription start
OsCCD4c	TATA-box	TATACA	467	6	-	Helianthus annuus	core promoter element around -30 of transcription start
OsCCD4c	TATA-box	TATA	469	4	+	Arabidopsis thaliana	core promoter element around -30 of transcription start
OsCCD4c	TATA-box	TATAAAA	589	7	-	Pisum sativum	core promoter element around -30 of transcription start
OsCCD4c	TATA-box	TATAAA	590	6	-	Helianthus annuus	core promoter element around -30 of transcription start
OsCCD4c	TATA-box	TATATAA	591	7	-	Arabidopsis thaliana	core promoter element around -30 of transcription start
OsCCD4c	TATA-box	TATATA	592	6	+	Arabidopsis thaliana	core promoter element around -30 of transcription start
OsCCD4c	TATA-box	ATATAT	593	6	+	Brassica napus	core promoter element around -30 of transcription start
OsCCD4c	TATA-box	TATA	594	4	+	Arabidopsis thaliana	core promoter element around -30 of transcription start
OsCCD4c	TATA-box	TATAA	634	5	-	Arabidopsis thaliana	core promoter element around -30 of transcription start
OsCCD4c	TATA-box	TATA	635	4	+	Arabidopsis thaliana	core promoter element around -30 of transcription start
OsCCD4c	TATA-box	ATATAA	886	6	+	Brassica oleracea	core promoter element around -30 of transcription start
OsCCD4c	TATA-box	TATA	887	4	+	Arabidopsis thaliana	core promoter element around -30 of transcription start
OsCCD4c	TATA-box	ATATAT	896	6	+	Brassica napus	core promoter element around -30 of transcription start
OsCCD4c	TATA-box	TATATA	897	6	+	Arabidopsis thaliana	core promoter element around -30 of transcription start
OsCCD4c	TATA-box	ATATAT	898	6	+	Brassica napus	core promoter element around -30 of transcription start
OsCCD4c	TATA-box	TATA	899	4	+	Arabidopsis thaliana	core promoter element around -30 of transcription start
OsCCD4c	TATA-box	ATATAA	1064	6	+	Brassica oleracea	core promoter element around -30 of transcription start
OsCCD4c	TATA-box	TATA	1065	4	-	Arabidopsis thaliana	core promoter element around -30 of transcription start
OsCCD4c	TATA-box	TATAAATA	1264	8	-	Daucus carota	core promoter element around -30 of transcription start
OsCCD4c	TATA-box	TATAAAT	1265	7	-	Brassica juncea	core promoter element around -30 of transcription start
OsCCD4c	TATA-box	TATAAA	1266	6	-	Helianthus annuus	core promoter element around -30 of transcription start
OsCCD4c	TATA-box	TATAA	1267	5	-	Arabidopsis thaliana	core promoter element around -30 of transcription start
OsCCD4c	TATA-box	TATA	1268	4	-	Arabidopsis thaliana	core promoter element around -30 of transcription start
OsCCD4c	TATA-box	TATA	1347	4	-	Arabidopsis thaliana	core promoter element around -30 of transcription start
OsCCD4c	TATA-box	taTATAAAtc	1402	9	-	Arabidopsis thaliana	core promoter element around -30 of transcription start
OsCCD4c	TATA-box	TATA	1408	4	-	Arabidopsis thaliana	core promoter element around -30 of transcription start
OsCCD4c	TATA-box	TATAA	1447	5	-	Arabidopsis thaliana	core promoter element around -30 of transcription start
OsCCD4c	TATA-box	TATA	1448	4	-	Arabidopsis thaliana	core promoter element around -30 of transcription start
OsCCD4c	TATA-box	TATTTAAA	1486	8	-	Arabidopsis thaliana	core promoter element around -30 of transcription start
OsCCD4c	TATA-box	TATTTAAA	1627	8	+	Arabidopsis thaliana	core promoter element around -30 of transcription start
OsCCD4c	TATA-box	ATATAA	1654	6	+	Brassica oleracea	core promoter element around -30 of transcription start
OsCCD4c	TATA-box	TATA	1655	4	-	Arabidopsis thaliana	core promoter element around -30 of transcription start
OsCCD4c	TATA-box	TATA	1872	4	-	Arabidopsis thaliana	core promoter element around -30 of transcription start
OsCCD4c	TATA-box	taTATAAAtc	1934	9	-	Arabidopsis thaliana	core promoter element around -30 of transcription start
OsCCD4c	TATA-box	TATATA	1938	6	-	Arabidopsis thaliana	core promoter element around -30 of transcription start
OsCCD4c	TATA-box	ATATAT	1939	6	-	Brassica napus	core promoter element around -30 of transcription start
OsCCD4c	TATA-box	TATATA	1940	6	-	Arabidopsis thaliana	core promoter element around -30 of transcription start
OsCCD4c	TATA-box	TATA	1942	4	-	Arabidopsis thaliana	core promoter element around -30 of transcription start
OsCCD4c	CGTCA-motif	CGTCA	975	5	+	Hordeum vulgare	cis-acting regulatory element involved in the MeJA-responsiveness
OsCCD4c	CGTCA-motif	CGTCA	1415	5	+	Hordeum vulgare	cis-acting regulatory element involved in the MeJA-responsiveness
OsCCD4c	GT1-motif	GGTTAAT	1434	7	-	Avena sativa	light responsive element
OsCCD4c	GT1-motif	GGTTAA	1435	6	-	Arabidopsis thaliana	light responsive element
OsCCD4c	I-box	TGATAATGT	1039	9	-	Solanum tuberosum	part of a light responsive element
OsCCD4c	G-box	CACGTC	538	6	-	Zea mays	cis-acting regulatory element involved in light responsiveness
OsCCD4c	G-box	CACGTG	734	6	+	Arabidopsis thaliana	cis-acting regulatory element involved in light responsiveness
OsCCD4c	G-box	CACGTG	955	6	+	Arabidopsis thaliana	cis-acting regulatory element involved in light responsiveness
OsCCD4c	Box 4	ATTAAT	1000	6	+	Petroselinum crispum	part of a conserved DNA module involved in light responsiveness
OsCCD4c	Box 4	ATTAAT	1350	6	-	Petroselinum crispum	part of a conserved DNA module involved in light responsiveness
OsCCD4c	Box 4	ATTAAT	1403	6	-	Petroselinum crispum	part of a conserved DNA module involved in light responsiveness
OsCCD4c	Box 4	ATTAAT	1775	6	-	Petroselinum crispum	part of a conserved DNA module involved in light responsiveness
OsCCD4c	ABRE	ACGTG	539	5	+	Arabidopsis thaliana	cis-acting element involved in the abscisic acid responsiveness
OsCCD4c	ABRE	CACGTG	734	6	+	Arabidopsis thaliana	cis-acting element involved in the abscisic acid responsiveness
OsCCD4c	ABRE	ACGTG	735	5	+	Arabidopsis thaliana	cis-acting element involved in the abscisic acid responsiveness
OsCCD4c	ABRE	CACGTG	955	6	+	Arabidopsis thaliana	cis-acting element involved in the abscisic acid responsiveness
OsCCD4c	ABRE	ACGTG	956	5	+	Arabidopsis thaliana	cis-acting element involved in the abscisic acid responsiveness
OsCCD4c	MBS	CAACTG	488	6	+	Arabidopsis thaliana	MYB binding site involved in drought-inducibility
OsCCD4c	STRE	AGGGG	868	5	+	Arabidopsis thaliana
OsCCD4c	STRE	AGGGG	1442	5	+	Arabidopsis thaliana
OsCCD4c	ATC-motif	AGTAATCT	1284	8	-	Spinacia oleracea	part of a conserved DNA module involved in light responsiveness
OsCCD4c	ATC-motif	AGTAATCT	1466	8	+	Spinacia oleracea	part of a conserved DNA module involved in light responsiveness
OsCCD4c	MYB	CAACCA	1160	6	-	Arabidopsis thaliana
OsCCD4c	MYB	CAACAG	1188	6	+	Arabidopsis thaliana
OsCCD4c	MYB	CAACCA	1994	6	+	Arabidopsis thaliana
OsCCD4c	as-1	TGACG	975	5	-	Arabidopsis thaliana
OsCCD4c	as-1	TGACG	1415	5	-	Arabidopsis thaliana
OsCCD4c	CCAAT-box	CAACGG	196	6	-	Hordeum vulgare	MYBHv1 binding site
OsCCD4c	Myb	CAACTG	488	6	+	Arabidopsis thaliana
OsCCD4c	TGACG-motif	TGACG	975	5	-	Hordeum vulgare	cis-acting regulatory element involved in the MeJA-responsiveness
OsCCD4c	TGACG-motif	TGACG	1415	5	-	Hordeum vulgare	cis-acting regulatory element involved in the MeJA-responsiveness
OsCCD4c	TATC-box	TATCCCA	661	7	+	Oryza sativa	cis-acting element involved in gibberellin-responsiveness
OsCCD4c	Unnamed__4	CTCC	102	4	-	Petroselinum hortense
OsCCD4c	Unnamed__4	CTCC	263	4	+	Petroselinum hortense
OsCCD4c	Unnamed__4	CTCC	318	4	-	Petroselinum hortense
OsCCD4c	Unnamed__4	CTCC	443	4	-	Petroselinum hortense
OsCCD4c	Unnamed__4	CTCC	724	4	+	Petroselinum hortense
OsCCD4c	Unnamed__4	CTCC	859	4	-	Petroselinum hortense
OsCCD4c	Unnamed__4	CTCC	1072	4	-	Petroselinum hortense
OsCCD4c	Unnamed__4	CTCC	1504	4	-	Petroselinum hortense
OsCCD4c	Unnamed__4	CTCC	1524	4	-	Petroselinum hortense
OsCCD4c	Unnamed__4	CTCC	1644	4	-	Petroselinum hortense
OsCCD4c	Unnamed__4	CTCC	1726	4	+	Petroselinum hortense
OsCCD4c		motif_sequence	230	4	+	organism	short_function
OsCCD4c		motif_sequence	258	4	+	organism	short_function
OsCCD4c		motif_sequence	294	4	+	organism	short_function
OsCCD4c		motif_sequence	443	4	-	organism	short_function
OsCCD4c		motif_sequence	689	4	+	organism	short_function
OsCCD4c		motif_sequence	755	4	+	organism	short_function
OsCCD4c		motif_sequence	825	4	+	organism	short_function
OsCCD4c		motif_sequence	859	4	-	organism	short_function
OsCCD4c		motif_sequence	965	4	+	organism	short_function
OsCCD4c		motif_sequence	1147	4	+	organism	short_function
OsCCD4c		motif_sequence	1198	4	-	organism	short_function
OsCCD4c		motif_sequence	1282	4	-	organism	short_function
OsCCD4c		motif_sequence	1470	4	+	organism	short_function
OsNCED5	TGACG-motif	TGACG	675	5	-	Hordeum vulgare	cis-acting regulatory element involved in the MeJA-responsiveness
OsNCED5	TGACG-motif	TGACG	1368	5	+	Hordeum vulgare	cis-acting regulatory element involved in the MeJA-responsiveness
OsNCED5	TGACG-motif	TGACG	1703	5	-	Hordeum vulgare	cis-acting regulatory element involved in the MeJA-responsiveness
OsNCED5	LTR	CCGAAA	983	6	-	Hordeum vulgare	cis-acting element involved in low-temperature responsiveness
OsNCED5		motif_sequence	160	4	-	organism	short_function
OsNCED5		motif_sequence	270	4	-	organism	short_function
OsNCED5		motif_sequence	294	4	-	organism	short_function
OsNCED5		motif_sequence	361	4	-	organism	short_function
OsNCED5		motif_sequence	507	4	-	organism	short_function
OsNCED5		motif_sequence	553	4	+	organism	short_function
OsNCED5		motif_sequence	630	4	+	organism	short_function
OsNCED5		motif_sequence	757	4	-	organism	short_function
OsNCED5		motif_sequence	1122	4	+	organism	short_function
OsNCED5		motif_sequence	1420	4	-	organism	short_function
OsNCED5		motif_sequence	1498	4	-	organism	short_function
OsNCED5		motif_sequence	1535	4	-	organism	short_function
OsNCED5		motif_sequence	1632	4	-	organism	short_function
OsNCED5		motif_sequence	1726	4	+	organism	short_function
OsNCED5		motif_sequence	1731	4	+	organism	short_function
OsNCED5		motif_sequence	1736	4	+	organism	short_function
OsNCED5		motif_sequence	1764	4	+	organism	short_function
OsNCED5		motif_sequence	1785	4	+	organism	short_function
OsNCED5		motif_sequence	1802	4	+	organism	short_function
OsNCED5		motif_sequence	1893	4	+	organism	short_function
OsNCED5		motif_sequence	1901	4	+	organism	short_function
OsNCED5		motif_sequence	1926	4	+	organism	short_function
OsNCED5		motif_sequence	1954	4	+	organism	short_function
OsNCED5		motif_sequence	2011	4	-	organism	short_function
OsNCED5	chs-CMA1a	TTACTTAA	780	8	+	Daucus carota	part of a light responsive element
OsNCED5	Unnamed__4	CTCC	270	4	-	Petroselinum hortense
OsNCED5	Unnamed__4	CTCC	361	4	-	Petroselinum hortense
OsNCED5	Unnamed__4	CTCC	439	4	+	Petroselinum hortense
OsNCED5	Unnamed__4	CTCC	466	4	+	Petroselinum hortense
OsNCED5	Unnamed__4	CTCC	550	4	+	Petroselinum hortense
OsNCED5	Unnamed__4	CTCC	571	4	+	Petroselinum hortense
OsNCED5	Unnamed__4	CTCC	737	4	+	Petroselinum hortense
OsNCED5	Unnamed__4	CTCC	1034	4	+	Petroselinum hortense
OsNCED5	Unnamed__4	CTCC	1124	4	+	Petroselinum hortense
OsNCED5	Unnamed__4	CTCC	1218	4	-	Petroselinum hortense
OsNCED5	Unnamed__4	CTCC	1498	4	-	Petroselinum hortense
OsNCED5	Unnamed__4	CTCC	1535	4	-	Petroselinum hortense
OsNCED5	Unnamed__4	CTCC	1738	4	+	Petroselinum hortense
[truncated: 386 more rows]
