# Supplementary material for: Molecular Characteristics and Expression Patterns of Carotenoid Cleavage Oxygenase Family Genes in Rice (Oryza sativa L.)
Source: Int J Mol Sci. 2024 Sep 24;25(19):10264. doi: 10.3390/ijms251910264 (PMC11477027; doi:10.3390/ijms251910264)
Supplement: Supplementary file 1 [file ijms-25-10264-s001.zip › Table S6.xlsx]

## Sheet: Sheet1
Table S6 Replication events between rice OsCCO family genes and other CCO family members in Arabidopsis, Sorghum, and maize, respectively
CCO family	Gene name and chromosomal location
	Rice	Arabidopsis	Sorghum	Maize
CCD8	OsCCD8b (Chr1),		SbCCD8a (Chr3), Sobic.003G293600.1	ZmCCD8a (Chr3), NM_001197000.1
	AGIS_Os01g046810.mRNA1
CCD4	OsCCD4a (Chr2),		SbCCD4a (Chr4), Sobic.004G268500.1	ZmCCD4a (Chr4), NM_001196164.2
	AGIS_Os02g042860.mRNA1			ZmCCD4b (Chr5), XM_008647905.4
NCED	OsNCED3 (Chr3),		SbNCED9 (Chr1), Sobic.001G155300.1	No-name (Chr1), XM_023301399.2 ,
	AGIS_Os03g038090.mRNA1		SbNCED3a(Chr2), Sobic.002G037400.1	ZmNCED1(Chr1). NM_001112432.3,
				ZmNCED2(Chr3), NM_001154055.3
				ZmNCED9(Chr5), XM_008646423.2
				ZmNCED3a(Chr7), NM_001154309.2
CCD7	OsCCD7 (Chr4),	AtCCD7 (Chr2),	SbCCD7(Chr4), Sobic.006G170300.1	ZmCCD7(Chr2), NM_001196999.2
	AGIS_Os04g040800.mRNA1	AT2G44990.2
NCED	OsNCED2b (Chr7),		SbNCED3a(Chr2), Sobic.002G037400.1	ZmNCED3a(Chr7), NM_001154309.2
	AGIS_Os07g004740.mRNA1
CCD8	OsCCD8e(Chr9),		No-name (Chr02), Sobic.002G168700.3	ZmCCD8b(Chr7), XM_020540598.3
	AGIS_Os09g023000.mRNA1
NCED	OsNCED5(Chr12),	AtNCED5(Chr1),	SbNCED9 (Chr1), Sobic.001G155300.1	No-name (Chr1), XM_023301399.2
	AGIS_Os12g038970.mRNA1	AT1G30100.1	SbNCED3a(Chr2), Sobic.002G037400.1	ZmNCED1(Chr1), NM_001112432.3
				ZmNCED2(Chr3), NM_001154055.3
				ZmNCED9(Chr5), XM_008646423.2
				ZmNCED3a(Chr7), NM_001154309.2
