# Supplementary material for: Molecular Characteristics and Expression Patterns of Carotenoid Cleavage Oxygenase Family Genes in Rice (Oryza sativa L.)
Source: Int J Mol Sci. 2024 Sep 24;25(19):10264. doi: 10.3390/ijms251910264 (PMC11477027; doi:10.3390/ijms251910264)
Supplement: Supplementary file 1 [file ijms-25-10264-s001.zip › Table S7.xlsx]

## Sheet: Sheet1
Table S7 The GO enrichment analysis of 14 OsCCO genes.
Pathway	Enrichment	pvalue	count	class
Carotene catabolic process	2751.92	9.49042e-17	5	BP
Terpene catabolic process	2751.92	9.49042e-17	5	BP
Hydrocarbon catabolic process	2555.36	9.84192e-17	5	BP
Carotene metabolic process	1788.75	5.71637e-16	5	BP
Isoprenoid catabolic process	1325	2.38123e-15	5	BP
Terpene metabolic process	993.75	9.26654e-15	5	BP
Hydrocarbon metabolic process	777.717	2.88801e-14	5	BP
Cellular lipid catabolic process	372.656	1.12683e-12	5	BP
Lipid catabolic process	257.374	6.58871e-12	5	BP
Isoprenoid metabolic process	197.652	2.25815e-11	5	BP
Sesquiterpenoid biosynthetic process	1192.5	6.99529e-09	3	BP
Sesquiterpenoid metabolic process	1022.14	1.04502e-08	3	BP
Cellular lipid metabolic process	51.7728	1.46793e-08	5	BP
Lipid metabolic process	38.0585	6.3744e-08	5	BP
Cellular catabolic process	26.0182	3.99775e-07	5	BP
Organic substance catabolic process	23.4283	6.24986e-07	5	BP
Strigolactone metabolic process	2862	6.24986e-07	2	BP
Strigolactone biosynthetic process	2862	6.24986e-07	2	BP
Catabolic process	20.6077	1.01402e-06	5	BP
Terpenoid biosynthetic process	188.289	1.12922e-06	3	BP
Terpenoid metabolic process	162.614	1.67435e-06	3	BP
Isoprenoid biosynthetic process	139.383	2.54395e-06	3	BP
Secondary shoot formation	795	6.87984e-06	2	BP
Shoot axis formation	795	6.87984e-06	2	BP
Lactone biosynthetic process	795	6.87984e-06	2	BP
Morphogenesis of a branching structure	753.158	7.39308e-06	2	BP
Lactone metabolic process	715.5	7.90985e-06	2	BP
Plant organ formation	292.041	4.71328e-05	2	BP
Shoot system morphogenesis	246.724	6.39337e-05	2	BP
Lipid biosynthetic process	39.3853	8.24861e-05	3	BP
Chloroplast	25.5901	2.07736e-07	5	CC
Plastid	24.8956	2.07736e-07	5	CC
Plastid stroma	61.8588	8.91736e-06	3	CC
Chloroplast stroma	62.9472	8.91736e-06	3	CC
Carotenoid dioxygenase activity	2751.92	2.10898e-17	5	MF
Oxidoreductase activity, acting on single donors with incorporation of molecular oxygen	567.857	3.83935e-14	5	MF
Dioxygenase activity	200.983	5.7643e-12	5	MF
9-cis-epoxycarotenoid dioxygenase activity	1951.36	3.45865e-10	3	MF
Oxidoreductase activity	19.875	4.27671e-07	5	MF
Cation binding	11.6266	4.69298e-06	5	MF
Metal ion binding	11.7526	4.69298e-06	5	MF
