# Supplementary material for: Molecular Characteristics and Expression Patterns of Carotenoid Cleavage Oxygenase Family Genes in Rice (Oryza sativa L.)
Source: Int J Mol Sci. 2024 Sep 24;25(19):10264. doi: 10.3390/ijms251910264 (PMC11477027; doi:10.3390/ijms251910264)
Supplement: Supplementary file 1 [file ijms-25-10264-s001.zip › Table S8.xlsx]

## Sheet: Sheet1
Table S8 The information of miRNA targeted OsCCO genes.
No.	miRNA_Acc.	Target_Acc.	Gene Name	Expectation	UPE$	miRNA_start	miRNA_end	Target_start	Target_end	miRNA_aligned_fragment	alignment	Target_aligned_fragment	Inhibition	Multiplicity
1	osa-miR1429-3p	AGIS_Os12g040890.mRNA1	OsCCD1	5	-1	1	21	1143	1163	GUUGCACGGGUUUGUAUGUUG	::::::. ::::: :::: .:	CAACAUGAAAACCGGUGCUGC	Cleavage	1
2	osa-miR1432-5p	AGIS_Os09g023000.mRNA1	OsCCD8e	5	-1	1	21	847	867	AUCAGGAGAGAUGACACCGAC	::::: ::..:::: :::::	GUCGGAGUUGUCUCAGCUGAU	Cleavage	1
3	osa-miR1438	AGIS_Os12g040890.mRNA1	OsCCD1	4.5	-1	1	22	1022	1043	AGGGUAAUUUUAUCAUUUUUAA	.:...::: .::.:::.:::	AAGAGGGUGACGAAGUUAUCCU	Cleavage	1
4	osa-miR156c-3p	AGIS_Os04g040800.mRNA1	OsCCD7	4.5	-1	1	22	405	426	GCUCACUUCUCUCUCUGUCAGC	:.:. ::::.::.: ::::	GGCGGCGAAGAGGGAGGAGAGC	Cleavage	1
5	osa-miR156f-3p	AGIS_Os04g040800.mRNA1	OsCCD7	5	-1	1	22	405	426	GCUCACUUCUCUUUCUGUCAGC	:.:. :.::.::.: ::::	GGCGGCGAAGAGGGAGGAGAGC	Cleavage	1
	osa-miR156f-3p	AGIS_Os01g046810.mRNA1	OsCCD8b	5	-1	1	22	260	281	GCUCACUUCUCUUUCUGUCAGC	::.: :.::::.:::.:	GUGUACGGCAGGAGAGGUGGGA	Cleavage	1
6	osa-miR156g-3p	AGIS_Os04g040800.mRNA1	OsCCD7	4.5	-1	1	22	405	426	GCUCACUUCUCUCUCUGUCAGC	:.:. ::::.::.: ::::	GGCGGCGAAGAGGGAGGAGAGC	Cleavage	1
7	osa-miR156h-3p	AGIS_Os04g040800.mRNA1	OsCCD7	5	-1	1	22	405	426	GCUCACUUCUCUUUCUGUCAGC	:.:. :.::.::.: ::::	GGCGGCGAAGAGGGAGGAGAGC	Cleavage	1
	osa-miR156h-3p	AGIS_Os01g046810.mRNA1	OsCCD8b	5	-1	1	22	260	281	GCUCACUUCUCUUUCUGUCAGC	::.: :.::::.:::.:	GUGUACGGCAGGAGAGGUGGGA	Cleavage	1
8	osa-miR156l-3p	AGIS_Os04g040800.mRNA1	OsCCD7	5	-1	1	22	405	426	GCUCACUUCUCUUUCUGUCAGC	:.:. :.::.::.: ::::	GGCGGCGAAGAGGGAGGAGAGC	Cleavage	1
	osa-miR156l-3p	AGIS_Os01g046810.mRNA1	OsCCD8b	5	-1	1	22	260	281	GCUCACUUCUCUUUCUGUCAGC	::.: :.::::.:::.:	GUGUACGGCAGGAGAGGUGGGA	Cleavage	1
9	osa-miR160c-3p	AGIS_Os07g004740.mRNA1	OsNCED2b	5	-1	1	21	1581	1601	GCGUGCACGGAGCCAAGCAUA	.:::: :::.::: ::::	CGUGCUGUGCUUCGUCCACGA	Cleavage	1
10	osa-miR160d-3p	AGIS_Os03g038090.mRNA1	OsNCED3	5	-1	1	21	694	714	GCGUGCGAGGAGCCAAGCAUG	: :::: :.::. :::.:::	CUUGCUCUGUUCUACGCGCGC	Cleavage	1
11	osa-miR164a	AGIS_Os07g004740.mRNA1	OsNCED2b	5	-1	1	21	1577	1598	UGGA-GAAGCAGGGCACGUGCA	:::::::. :::::: ::::	GCCACGUGCUGUGCUUCGUCCA	Translation	1
	osa-miR164a	AGIS_Os02g042860.mRNA1	OsCCD4a	4.5	-1	1	21	1097	1117	UGGAGAAGCAGGGCACGUGCA	:::::::: :::::::.	CCGACGUGCCCAUCUUCUCCG	Translation	1
12	osa-miR164b	AGIS_Os07g004740.mRNA1	OsNCED2b	5	-1	1	21	1577	1598	UGGA-GAAGCAGGGCACGUGCA	:::::::. :::::: ::::	GCCACGUGCUGUGCUUCGUCCA	Translation	1
	osa-miR164b	AGIS_Os02g042860.mRNA1	OsCCD4a	4.5	-1	1	21	1097	1117	UGGAGAAGCAGGGCACGUGCA	:::::::: :::::::.	CCGACGUGCCCAUCUUCUCCG	Translation	1
13	osa-miR164c	AGIS_Os02g042860.mRNA1	OsCCD4a	5	-1	1	21	1097	1117	UGGAGAAGCAGGGUACGUGCA	::::.::: :::::::.	CCGACGUGCCCAUCUUCUCCG	Translation	1
14	osa-miR164d	AGIS_Os07g004740.mRNA1	OsNCED2b	5	-1	1	21	1577	1598	UGGA-GAAGCAGGGCACGUGCU	:::::::. :::::: ::::	GCCACGUGCUGUGCUUCGUCCA	Translation	1
	osa-miR164d	AGIS_Os02g042860.mRNA1	OsCCD4a	4.5	-1	1	21	1097	1117	UGGAGAAGCAGGGCACGUGCU	:::::::: :::::::.	CCGACGUGCCCAUCUUCUCCG	Translation	1
15	osa-miR164e	AGIS_Os07g004740.mRNA1	OsNCED2b	5	-1	1	21	1577	1598	UGGA-GAAGCAGGGCACGUGAG	:::::::. :::::: ::::	GCCACGUGCUGUGCUUCGUCCA	Translation	1
	osa-miR164e	AGIS_Os02g042860.mRNA1	OsCCD4a	4.5	-1	1	21	1097	1117	UGGAGAAGCAGGGCACGUGAG	:::::::: :::::::.	CCGACGUGCCCAUCUUCUCCG	Translation	1
16	osa-miR164f	AGIS_Os07g004740.mRNA1	OsNCED2b	5	-1	1	21	1577	1598	UGGA-GAAGCAGGGCACGUGCA	:::::::. :::::: ::::	GCCACGUGCUGUGCUUCGUCCA	Translation	1
	osa-miR164f	AGIS_Os02g042860.mRNA1	OsCCD4a	4.5	-1	1	21	1097	1117	UGGAGAAGCAGGGCACGUGCA	:::::::: :::::::.	CCGACGUGCCCAUCUUCUCCG	Translation	1
17	osa-miR166b-5p	AGIS_Os01g046810.mRNA1	OsCCD8b	4.5	-1	1	21	525	544	GGAAUGUUGUCUGGCUCGGGG	::: ::::.:::::: ::::	GCCCAAGCCGGACAAC-UUCC	Cleavage	1
18	osa-miR167c-3p	AGIS_Os04g003040.mRNA1	OsNCED2a	4.5	-1	1	23	275	297	GGUCAUGCUGCGGCAGCCUCACU	: ::::::.::.::.::	GGCCGCGGUGCCGCGGCGUGGCC	Cleavage	1
	osa-miR167c-3p	AGIS_Os02g042860.mRNA1	OsCCD4a	5	-1	1	23	740	762	GGUCAUGCUGCGGCAGCCUCACU	:::: :: :.::.::.::	UCUCCGGCUUCCACGGCGUGGCC	Translation	1
19	osa-miR168a-3p	AGIS_Os04g040800.mRNA1	OsCCD7	5	-1	1	24	466	489	GAUCCCGCCUUGCACCAAGUGAAU	: :: ::::.:::::::	UUCUCCGUGCUGCAGGGCGGGAAG	Cleavage	1
20	osa-miR168b	AGIS_Os03g038090.mRNA1	OsNCED3	5	-1	1	21	995	1014	AGGCUUGGUGCAGCUCGGGAA	::::: : ::::::::.:	CGCCCGA-CGGCACCAAGUCG	Cleavage	1
21	osa-miR169a	AGIS_Os09g023000.mRNA1	OsCCD8e	4.5	-1	1	21	801	821	CAGCCAAGGAUGACUUGCCGA	:: ::::::..::::.:	AGAGCUAGUCAUUUUUGGUUC	Cleavage	1
22	osa-miR169b	AGIS_Os09g023000.mRNA1	OsCCD8e	4.5	-1	1	21	801	821	CAGCCAAGGAUGACUUGCCGG	:: ::::::..::::.:	AGAGCUAGUCAUUUUUGGUUC	Cleavage	1
23	osa-miR169c	AGIS_Os09g023000.mRNA1	OsCCD8e	4.5	-1	1	21	801	821	CAGCCAAGGAUGACUUGCCGG	:: ::::::..::::.:	AGAGCUAGUCAUUUUUGGUUC	Cleavage	1
24	osa-miR169e	AGIS_Os09g023000.mRNA1	OsCCD8e	4.5	-1	1	21	801	821	UAGCCAAGGAUGACUUGCCGG	:: ::::::..::::.:	AGAGCUAGUCAUUUUUGGUUC	Cleavage	1
25	osa-miR169f.1	AGIS_Os09g023000.mRNA1	OsCCD8e	4.5	-1	1	21	801	821	UAGCCAAGGAUGACUUGCCUA	:: ::::::..::::.:	AGAGCUAGUCAUUUUUGGUUC	Cleavage	1
26	osa-miR169f.2	AGIS_Os04g003040.mRNA1	OsNCED2a	5	-1	1	21	98	117	UGAGGACAAGAGCUGAUUCGG	:::: : ::::::::::::	CCGACGC-GCUCUUGUCCUCC	Cleavage	1
27	osa-miR169g	AGIS_Os09g023000.mRNA1	OsCCD8e	4.5	-1	1	21	801	821	UAGCCAAGGAUGACUUGCCUA	:: ::::::..::::.:	AGAGCUAGUCAUUUUUGGUUC	Cleavage	1
28	osa-miR169h	AGIS_Os09g023000.mRNA1	OsCCD8e	4.5	-1	1	21	801	821	UAGCCAAGGAUGACUUGCCUG	:: ::::::..::::.:	AGAGCUAGUCAUUUUUGGUUC	Cleavage	1
29	osa-miR169i-5p.1	AGIS_Os09g023000.mRNA1	OsCCD8e	4.5	-1	1	21	801	821	UAGCCAAGGAUGACUUGCCUG	:: ::::::..::::.:	AGAGCUAGUCAUUUUUGGUUC	Cleavage	1
30	osa-miR169j	AGIS_Os09g023000.mRNA1	OsCCD8e	4.5	-1	1	21	801	821	UAGCCAAGGAUGACUUGCCUG	:: ::::::..::::.:	AGAGCUAGUCAUUUUUGGUUC	Cleavage	1
31	osa-miR169k	AGIS_Os09g023000.mRNA1	OsCCD8e	4.5	-1	1	21	801	821	UAGCCAAGGAUGACUUGCCUG	:: ::::::..::::.:	AGAGCUAGUCAUUUUUGGUUC	Cleavage	1
32	osa-miR169l	AGIS_Os09g023000.mRNA1	OsCCD8e	4.5	-1	1	21	801	821	UAGCCAAGGAUGACUUGCCUG	:: ::::::..::::.:	AGAGCUAGUCAUUUUUGGUUC	Cleavage	1
33	osa-miR169m	AGIS_Os09g023000.mRNA1	OsCCD8e	4.5	-1	1	21	801	821	UAGCCAAGGAUGACUUGCCUG	:: ::::::..::::.:	AGAGCUAGUCAUUUUUGGUUC	Cleavage	1
34	osa-miR169n	AGIS_Os09g023000.mRNA1	OsCCD8e	4	-1	1	21	801	821	UAGCCAAGAAUGACUUGCCUA	:: :::::::.::::.:	AGAGCUAGUCAUUUUUGGUUC	Cleavage	1
35	osa-miR169o	AGIS_Os09g023000.mRNA1	OsCCD8e	4	-1	1	21	801	821	UAGCCAAGAAUGACUUGCCUA	:: :::::::.::::.:	AGAGCUAGUCAUUUUUGGUUC	Cleavage	1
36	osa-miR169r-5p	AGIS_Os09g023000.mRNA1	OsCCD8e	5	-1	1	21	801	821	UAGCCAAGGAUGAUUUGCCUG	:: :.::::..::::.:	AGAGCUAGUCAUUUUUGGUUC	Cleavage	1
37	osa-miR172c	AGIS_Os08g025750.mRNA1	OsCCD8c	5	-1	1	21	948	969	UGAAUCU-UGAUGAUGCUGCAC	:: :: :::::::: :::::::	GUACAACAUCAUCAUAGAUUCA	Cleavage	1
38	osa-miR1846a-5p	AGIS_Os02g042860.mRNA1	OsCCD4a	4	-1	1	21	336	356	AGUGAGGAGGCCGGGGCCGCU	::::: .::::: :.::.::	CGCGGCGUCGGCCGCUUCGCU	Cleavage	1
39	osa-miR1846b-5p	AGIS_Os02g042860.mRNA1	OsCCD4a	4	-1	1	21	336	356	AGUGAGGAGGCCGGGGCCGCU	::::: .::::: :.::.::	CGCGGCGUCGGCCGCUUCGCU	Cleavage	1
40	osa-miR1846c-5p	AGIS_Os02g042860.mRNA1	OsCCD4a	4	-1	1	21	336	356	AGUGAGGAGGCCGGGGCCGCU	::::: .::::: :.::.::	CGCGGCGUCGGCCGCUUCGCU	Cleavage	1
41	osa-miR1846d-3p	AGIS_Os04g040800.mRNA1	OsCCD7	5	-1	1	20	1710	1729	UAUCCGGCGCCGCAGGGAGG	:: .:. :.::.::.::::.	CCAUCUAGUGGUGCUGGAUG	Cleavage	1
42	osa-miR1846e	AGIS_Os01g032620.mRNA1	OsCCD8a	5	-1	1	20	765	784	CAACGAGGAGGCCGGGACCA	:::: :::: :::::: :	CCGUCCGGGCCACCUCGUCG	Cleavage	1
43	osa-miR1848	AGIS_Os12g038970.mRNA1	OsNCED5	4.5	-1	1	21	1385	1405	CCUCGCCGGCGCGCGCGUGCA	:: ::::: ::::::::	UCAACACGCGCACCGGCGAGU	Translation	2
	osa-miR1848	AGIS_Os12g038970.mRNA1	OsNCED5	5	-1	1	21	328	348	CCUCGCCGGCGCGCGCGUGCA	:::: .:.::.:: ::::	AUCACGAAUGUGCUGGAGAGG	Cleavage	2
	osa-miR1848	AGIS_Os07g004740.mRNA1	OsNCED2b	5	-1	1	21	310	330	CCUCGCCGGCGCGCGCGUGCA	:::: ::::::.::::	GGGGAGCGCCCGCCGGUGAGG	Cleavage	1
	osa-miR1848	AGIS_Os04g003040.mRNA1	OsNCED2a	3.5	-1	1	21	367	387	CCUCGCCGGCGCGCGCGUGCA	::::. ::.:::::::: :	CCCACGUUCGUGCCGGCGACG	Cleavage	1
	osa-miR1848	AGIS_Os03g038090.mRNA1	OsNCED3	4.5	-1	1	21	418	438	CCUCGCCGGCGCGCGCGUGCA	:.:::::::::.: ::. :	CCCGCGCGCGCGCUGCCGGUG	Cleavage	1
	osa-miR1848	AGIS_Os02g042860.mRNA1	OsCCD4a	4	-1	1	21	1619	1639	CCUCGCCGGCGCGCGCGUGCA	:: :::::::::::::	ACUUCGACCGCGCCGGCGAGG	Cleavage	1
44	osa-miR1850.1	AGIS_Os01g046810.mRNA1	OsCCD8b	5	-1	1	21	2311	2331	UGGAAAGUUGGGAGAUUGGGG	: :: .::.:...::::.:	GACAAACUUCUCGGUUUUCUA	Cleavage	1
45	osa-miR1850.2	AGIS_Os09g023000.mRNA1	OsCCD8e	4.5	-1	1	21	809	829	UUGUGUGUGAACUAAACGUGG	.::. :::.::::: :..:::	UCAUUUUUGGUUCAGAUGCAA	Cleavage	1
46	osa-miR1851	AGIS_Os04g040800.mRNA1	OsCCD7	5	-1	1	21	1150	1170	CGUCUGGGAUGGCAUUUUGGC	.:.:.. :::.:: ::::.:	AUCGAGGCGCCGUCGCAGAUG	Cleavage	1
47	osa-miR1857-5p	AGIS_Os09g023000.mRNA1	OsCCD8e	5	-1	1	21	380	400	UGGUUUUUUUGGAGCAUGAGG	.:::: ::.:..:::: :::	UCUCAAUCUUCGGAAAAUCCA	Cleavage	1
48	osa-miR1858a	AGIS_Os12g038970.mRNA1	OsNCED5	5	-1	1	21	693	713	GAGAGGAGGACGGAGUGGGGC	:::.: .:: ::::.:::	CGCCCGCCUCGCCCUCUUCUA	Translation	1
	osa-miR1858a	AGIS_Os02g042860.mRNA1	OsCCD4a	4.5	-1	1	21	612	632	GAGAGGAGGACGGAGUGGGGC	::. :::::: :::::::: :	GCUGCACUCCCUCCUCCUCCC	Translation	1
49	osa-miR1858b	AGIS_Os12g038970.mRNA1	OsNCED5	5	-1	1	21	693	713	GAGAGGAGGACGGAGUGGGGC	:::.: .:: ::::.:::	CGCCCGCCUCGCCCUCUUCUA	Translation	1
	osa-miR1858b	AGIS_Os02g042860.mRNA1	OsCCD4a	4.5	-1	1	21	612	632	GAGAGGAGGACGGAGUGGGGC	::. :::::: :::::::: :	GCUGCACUCCCUCCUCCUCCC	Translation	1
50	osa-miR1865-5p	AGIS_Os12g021630.mRNA1	OsCCD4c	5	-1	1	24	644	667	UGCUAGUGAUGGUGAUUCUUCGAC	.:. : .::: ::::::::	GCUUCGGGCUGGCCAACACUAGCA	Cleavage	1
51	osa-miR1872	AGIS_Os02g042860.mRNA1	OsCCD4a	5	-1	1	24	1051	1074	GAACUGUAAGUCUGUGACGGGUAA	...::: ::. :::: :.::::	CCGUUCGUGACGUACUUCCGGUUC	Cleavage	1
52	osa-miR1874-5p	AGIS_Os08g025930.mRNA1	OsCCD8d	3	-1	1	24	1	24	UAGGGCUACUACACCAUCCAUAAG	: .::::::::::.::. ::.::	AUGGUGGAUGGUGUGGUGACCUUA	Cleavage	1
53	osa-miR1875	AGIS_Os12g021630.mRNA1	OsCCD4c	5	-1	1	24	837	860	ACAAUGGAGUGAAGUGCAACAGAA	:::: .:::.:: :: :::	GUUGUUUGCUUUUCGCUACAAUGU	Cleavage	1
54	osa-miR1881	AGIS_Os08g025930.mRNA1	OsCCD8d	5	-1	1	24	1345	1370	AAUGUUAUUGUAGCG--UGGUGGUGU	:::: .:::: .::::::::	AAUGGACCAAUUGCUAAGAUAACAUU	Translation	1
	osa-miR1881	AGIS_Os01g032620.mRNA1	OsCCD8a	5	-1	1	24	128	151	AAUGUUAUUGUAGCGUGGUGGUGU	.: ::::::::.:::: . ::	GGGCAACCACGCUGCAAUCGGAUC	Cleavage	1
55	osa-miR1882a	AGIS_Os12g021630.mRNA1	OsCCD4c	4.5	-1	1	24	765	788	AGAUUGCUUUCAAGGUCAUUUCUU	:: .::::.:::. .:..::::	UCGAUGUGACUUUGGUGGUGAUCU	Cleavage	1
56	osa-miR1882b	AGIS_Os12g021630.mRNA1	OsCCD4c	4.5	-1	1	24	765	788	AGAUUGCUUUCAAGGUCAUUUCUU	:: .::::.:::. .:..::::	UCGAUGUGACUUUGGUGGUGAUCU	Cleavage	1
57	osa-miR1882c	AGIS_Os12g021630.mRNA1	OsCCD4c	4.5	-1	1	24	765	788	AGAUUGCUUUCAAGGUCAUUUCUU	:: .::::.:::. .:..::::	UCGAUGUGACUUUGGUGGUGAUCU	Cleavage	1
58	osa-miR1882d	AGIS_Os12g021630.mRNA1	OsCCD4c	4.5	-1	1	24	765	788	AGAUUGCUUUCAAGGUCAUUUCUU	:: .::::.:::. .:..::::	UCGAUGUGACUUUGGUGGUGAUCU	Cleavage	1
59	osa-miR1882e-5p	AGIS_Os12g021630.mRNA1	OsCCD4c	4.5	-1	1	24	765	788	AGAUUGCUUUCAAGGUCAUUUCUU	:: .::::.:::. .:..::::	UCGAUGUGACUUUGGUGGUGAUCU	Cleavage	1
60	osa-miR1882f	AGIS_Os12g021630.mRNA1	OsCCD4c	4.5	-1	1	24	765	788	AGAUUGCUUUCAAGGUCAUUUCUU	:: .::::.:::. .:..::::	UCGAUGUGACUUUGGUGGUGAUCU	Cleavage	1
61	osa-miR1882g	AGIS_Os12g021630.mRNA1	OsCCD4c	4.5	-1	1	24	765	788	AGAUUGCUUUCAAGGUCAUUUCUU	:: .::::.:::. .:..::::	UCGAUGUGACUUUGGUGGUGAUCU	Cleavage	1
62	osa-miR1882h	AGIS_Os12g021630.mRNA1	OsCCD4c	4.5	-1	1	24	765	788	AGAUUGCUUUCAAGGUCAUUUCUU	:: .::::.:::. .:..::::	UCGAUGUGACUUUGGUGGUGAUCU	Cleavage	1
63	osa-miR1883a	AGIS_Os03g038090.mRNA1	OsNCED3	5	-1	1	24	723	746	ACCUGUGACGGGCCGAGAAUGGAA	: : :::: ::::::::: :	CGGCCUCCUCGACCCGUCACACGG	Cleavage	1
64	osa-miR1883b	AGIS_Os03g038090.mRNA1	OsNCED3	5	-1	1	24	723	746	ACCUGUGACGGGCCGAGAAUGGAA	: : :::: ::::::::: :	CGGCCUCCUCGACCCGUCACACGG	Cleavage	1
65	osa-miR2055	AGIS_Os09g023000.mRNA1	OsCCD8e	3.5	-1	1	21	683	703	UUUCCUUGGGAAGGUGGUUUC	.:::::::: ::. ::::::	AGAACCACCUGCCUCAGGAAA	Translation	1
66	osa-miR2095-3p	AGIS_Os12g040890.mRNA1	OsCCD1	5	-1	1	20	313	332	CUUCCAUUUAUGAUAAGUAU	::.: ::::: :.::::.:	AUGCGUAUCAAAGAUGGGAA	Translation	1
67	osa-miR2102-5p	AGIS_Os07g004740.mRNA1	OsNCED2b	5	-1	1	20	1033	1053	GGGCAAGCCGCCGC-CGCCAC	:::.: ::::::::: :::	AUGGUGCGCGGCGGCUCGCCG	Cleavage	1
	osa-miR2102-5p	AGIS_Os02g042860.mRNA1	OsCCD4a	5	-1	1	20	1210	1230	GGGCAAGCCGCCG-CCGCCAC	::::.:: :::::::: ::::	GUGGUGGGCGGCGGCUCGCCC	Cleavage	1
68	osa-miR2118a	AGIS_Os01g032620.mRNA1	OsCCD8a	5	-1	1	22	299	320	UUCUCGAUGCCUCCCAUUCCUA	.::.::: :.: :.:::.:.:	CGGGGAUGUGGGACGUCGGGGA	Translation	1
69	osa-miR2118b	AGIS_Os01g032620.mRNA1	OsCCD8a	4.5	-1	1	22	299	320	UUCCCGAUGCCUCCCAUUCCUA	.::.::: :.: :.:::::.:	CGGGGAUGUGGGACGUCGGGGA	Translation	1
70	osa-miR2118c	AGIS_Os01g032620.mRNA1	OsCCD8a	5	-1	1	22	299	320	UUCCCGAUGCCUCCUAUUCCUA	.::.::. :.: :.:::::.:	CGGGGAUGUGGGACGUCGGGGA	Translation	1
71	osa-miR2118f	AGIS_Os01g032620.mRNA1	OsCCD8a	5	-1	1	22	299	320	UUCCUGAUGCCUCCCAUUCCUA	.::.::: :.: :.::.::.:	CGGGGAUGUGGGACGUCGGGGA	Translation	1
72	osa-miR2118h	AGIS_Os01g032620.mRNA1	OsCCD8a	5	-1	1	22	299	320	UUCCUGAUGCCUCUCAUUCCUA	.::.::: :.: :.::.::.:	CGGGGAUGUGGGACGUCGGGGA	Translation	1
73	osa-miR2118j	AGIS_Os01g032620.mRNA1	OsCCD8a	5	-1	1	22	299	320	UUCCUGAUGCCUCCCAUUCCUA	.::.::: :.: :.::.::.:	CGGGGAUGUGGGACGUCGGGGA	Translation	1
74	osa-miR2118k	AGIS_Os01g032620.mRNA1	OsCCD8a	5	-1	1	22	299	320	UUCCUGAUGCCUCUCAUUCCUA	.::.::: :.: :.::.::.:	CGGGGAUGUGGGACGUCGGGGA	Translation	1
75	osa-miR2118m	AGIS_Os01g032620.mRNA1	OsCCD8a	5	-1	1	22	299	320	UUCCUGAUGCCUCCCAUUCCUA	.::.::: :.: :.::.::.:	CGGGGAUGUGGGACGUCGGGGA	Translation	1
76	osa-miR2118n	AGIS_Os01g032620.mRNA1	OsCCD8a	4.5	-1	1	22	299	320	UUCCCGAUGCCUCCCAUUCCUA	.::.::: :.: :.:::::.:	CGGGGAUGUGGGACGUCGGGGA	Translation	1
77	osa-miR2118p	AGIS_Os01g032620.mRNA1	OsCCD8a	5	-1	1	22	299	320	UUCCCGAUGCCUCCCAUGCCUA	.:: ::: :.: :.:::::.:	CGGGGAUGUGGGACGUCGGGGA	Translation	1
78	osa-miR2118q	AGIS_Os01g032620.mRNA1	OsCCD8a	5	-1	1	22	299	320	UUCCCGAUGCCUCCUAUUCCUA	.::.::. :.: :.:::::.:	CGGGGAUGUGGGACGUCGGGGA	Translation	1
79	osa-miR2275d	AGIS_Os08g025750.mRNA1	OsCCD8c	5	-1	1	22	1423	1444	CUUGUUUUUCUCCAAUAUCUCA	.: ::: ::::::::::	CUUUGUCUUGAAGAAAAACAAA	Cleavage	1
80	osa-miR2866	AGIS_Os09g023000.mRNA1	OsCCD8e	5	-1	1	20	886	905	UCUAGUUUGUGUUCAGCAUC	: :.::: : ::::::.::	AAAGUUGACCUCAAACUGGA	Translation	1
	osa-miR2866	AGIS_Os08g025930.mRNA1	OsCCD8d	5	-1	1	20	751	770	UCUAGUUUGUGUUCAGCAUC	: :.::: : :::.:::::	AAGGUUGAUCUCAAGCUAGA	Translation	1
	osa-miR2866	AGIS_Os04g040800.mRNA1	OsCCD7	5	-1	1	20	1719	1738	UCUAGUUUGUGUUCAGCAUC	:.:::::.:..:::: :::	GGUGCUGGAUGCAAAGAAGA	Cleavage	1
81	osa-miR2867-5p	AGIS_Os01g032620.mRNA1	OsCCD8a	4.5	-1	1	22	686	707	UGUGCCAUCCCACACAUCCCGA	: :: :: :::: ::::..::	ACAGGCUGGGUGGCAUGGUGCA	Cleavage	1
82	osa-miR2868	AGIS_Os12g040890.mRNA1	OsCCD1	4.5	-1	1	20	1157	1176	UUGGUUUUGUGUAGUAGAAA	: ::.:: ::::::: :::	GUGCUGCUUCACAAAAGCAA	Cleavage	1
83	osa-miR2871a-3p	AGIS_Os12g021630.mRNA1	OsCCD4c	5	-1	1	21	1535	1555	UAUUUUAGUUUCUAUGGUCAC	:. .::.::::: :..:::	ACGGGUAUGGAAACGAGGAUA	Cleavage	1
	osa-miR2871a-3p	AGIS_Os08g025750.mRNA1	OsCCD8c	5	-1	1	21	283	303	UAUUUUAGUUUCUAUGGUCAC	:...:::::.:.:.::. :	CGGGUUAUAGAGAUUGAAGGA	Cleavage	1
84	osa-miR2871b	AGIS_Os12g021630.mRNA1	OsCCD4c	5	-1	1	21	1535	1555	UAUUUUAGUUUCUAUGGUCAC	:. .::.::::: :..:::	ACGGGUAUGGAAACGAGGAUA	Cleavage	1
	osa-miR2871b	AGIS_Os08g025750.mRNA1	OsCCD8c	5	-1	1	21	283	303	UAUUUUAGUUUCUAUGGUCAC	:...:::::.:.:.::. :	CGGGUUAUAGAGAUUGAAGGA	Cleavage	1
85	osa-miR2878-3p	AGIS_Os08g025750.mRNA1	OsCCD8c	5	-1	1	24	1160	1183	CAGGAUUUUAUACAUGUAAAGAAU	:: :::::: ::.:.:::	GGGGAUUUCAUGUACCAAGUUCUG	Translation	1
86	osa-miR2907a	AGIS_Os09g023000.mRNA1	OsCCD8e	5	-1	1	22	1155	1176	GGCAGCCGAGCGAGGGCCUCGG	: :.:::..:::. :::::: :	CAGGGGCUUUCGUGCGGCUGAC	Cleavage	1
87	osa-miR2907b	AGIS_Os09g023000.mRNA1	OsCCD8e	5	-1	1	22	1155	1176	GGCAGCCGAGCGAGGGCCUCGG	: :.:::..:::. :::::: :	CAGGGGCUUUCGUGCGGCUGAC	Cleavage	1
88	osa-miR2907c	AGIS_Os09g023000.mRNA1	OsCCD8e	5	-1	1	22	1155	1176	GGCAGCCGAGCGAGGGCCUCGG	: :.:::..:::. :::::: :	CAGGGGCUUUCGUGCGGCUGAC	Cleavage	1
89	osa-miR2907d	AGIS_Os09g023000.mRNA1	OsCCD8e	5	-1	1	22	1155	1176	GGCAGCCGAGCGAGGGCCUCGG	: :.:::..:::. :::::: :	CAGGGGCUUUCGUGCGGCUGAC	Cleavage	1
90	osa-miR2925	AGIS_Os04g003040.mRNA1	OsNCED2a	4.5	-1	1	19	56	73	UGGCGGCCGCGGGCUUCGU	::::: ::::: :.::.::	ACGAA-CCCGCCGUCGUCA	Cleavage	1
	osa-miR2925	AGIS_Os03g038090.mRNA1	OsNCED3	5	-1	1	19	1621	1639	UGGCGGCCGCGGGCUUCGU	:.:.: :::: :::::::	AUGGACGCCGCCGCCGCCA	Cleavage	1
	osa-miR2925	AGIS_Os01g032620.mRNA1	OsCCD8a	5	-1	1	19	443	461	UGGCGGCCGCGGGCUUCGU	:: .:: ::::::::::	CCGUGGCGCGCGGCCGCCC	Cleavage	1
91	osa-miR2926	AGIS_Os12g038970.mRNA1	OsNCED5	5	-1	1	20	838	857	AGGUCGUCGACGUUGGUGCU	::::. :: ::.::::::	GUCACCGCCGACGGCGACCU	Translation	2
	osa-miR2926	AGIS_Os12g038970.mRNA1	OsNCED5	5	-1	1	20	1807	1826	AGGUCGUCGACGUUGGUGCU	::.::::: ::.::: ::	UUCAUCAACGCCGGCGAGCU	Translation	2
	osa-miR2926	AGIS_Os07g004740.mRNA1	OsNCED2b	4	-1	1	20	736	755	AGGUCGUCGACGUUGGUGCU	:::: ::: ::.::::::	GUCACCCACGACGGCGACCU	Translation	1
	osa-miR2926	AGIS_Os04g003040.mRNA1	OsNCED2a	5	-1	1	20	378	397	AGGUCGUCGACGUUGGUGCU	:. :.::::::.:::: :	GCCGGCGACGUCGGCGACGU	Cleavage	1
	osa-miR2926	AGIS_Os03g038090.mRNA1	OsNCED3	5	-1	1	20	832	851	AGGUCGUCGACGUUGGUGCU	::::. :: ::.::::::	GUCACCGCCGACGGCGACCU	Translation	1
	osa-miR2926	AGIS_Os02g042860.mRNA1	OsCCD4a	5	-1	1	20	1567	1586	AGGUCGUCGACGUUGGUGCU	: .:..:::::.:::::	UACUUCGGCGUCGGCGACCC	Cleavage	1
92	osa-miR2927	AGIS_Os03g038090.mRNA1	OsNCED3	4.5	-1	1	23	137	159	UGUCGUCGUCGAUGGAGCCCAUG	::: .:::::.:: ::.:.	CGGCGGCGUCAUCGGCGCCGGCG	Cleavage	1
93	osa-miR319a-3p	AGIS_Os02g042860.mRNA1	OsCCD4a	5	-1	1	21	631	651	ACUGGAUGACGCGGGAGCUAA	: ::::::::.:::.:	CCGUCGCCCGCGUCGUCCGGC	Cleavage	1
94	osa-miR394	AGIS_Os01g046810.mRNA1	OsCCD8b	4.5	-1	1	20	291	310	UUGGCAUUCUGUCCACCUCC	:::::::::.::. ::..	CGAGGUGGACGGAGAGCUGC	Cleavage	1
95	osa-miR395w	AGIS_Os12g040890.mRNA1	OsCCD1	5	-1	1	22	977	998	GUGAAGUGUUUGGGGGAUUCUC	::: ..::::: ..:::::.	UUGAACUUCCCAACUGCUUCAU	Cleavage	1
96	osa-miR396a-5p	AGIS_Os08g025930.mRNA1	OsCCD8d	5	-1	1	21	116	136	UUCCACAGCUUUCUUGAACUG	::::: : :::: : ::::::	CAGUUGAUGAAAUCGGUGGAA	Cleavage	1
97	osa-miR396b-5p	AGIS_Os08g025930.mRNA1	OsCCD8d	5	-1	1	21	116	136	UUCCACAGCUUUCUUGAACUG	::::: : :::: : ::::::	CAGUUGAUGAAAUCGGUGGAA	Cleavage	1
98	osa-miR396c-3p	AGIS_Os10g007340.mRNA1	OsCCD4b	5	-1	1	21	677	697	GGUCAAGAAAGCUGUGGGAAG	.: ::.:..:::::: ::..:	UUCCCUAUGGCUUUCAUGGUC	Cleavage	1
99	osa-miR396c-5p	AGIS_Os08g025930.mRNA1	OsCCD8d	5	-1	1	21	116	136	UUCCACAGCUUUCUUGAACUU	:::: : :::: : ::::::	CAGUUGAUGAAAUCGGUGGAA	Cleavage	1
100	osa-miR396d	AGIS_Os08g025930.mRNA1	OsCCD8d	4.5	-1	1	21	27	47	UCCACAGGCUUUCUUGAACGG	::::.::::.:::::.	AGAGGCAAGGAAGCUUGUGGG	Cleavage	1
101	osa-miR396e-5p	AGIS_Os08g025930.mRNA1	OsCCD8d	4.5	-1	1	21	27	47	UCCACAGGCUUUCUUGAACUG	::::.::::.:::::.	AGAGGCAAGGAAGCUUGUGGG	Cleavage	1
102	osa-miR396f-3p	AGIS_Os12g040890.mRNA1	OsCCD1	5	-1	1	24	419	442	AUAGUUCAAGAAAGUCCUUGGAAA	::::. :::. ::.:.:.:	ACCUGAAGGGAUUUUAUGGAUUGU	Cleavage	1
103	osa-miR396f-5p	AGIS_Os08g025930.mRNA1	OsCCD8d	2.5	-1	1	22	28	49	UCUCCACAGGCUUUCUUGAACU	::::.::::.:::::.::	GAGGCAAGGAAGCUUGUGGGGA	Cleavage	1
104	osa-miR396g	AGIS_Os08g025930.mRNA1	OsCCD8d	4.5	-1	1	21	27	47	UCCACAGGCUUUCUUGAACGG	::::.::::.:::::.	AGAGGCAAGGAAGCUUGUGGG	Cleavage	1
105	osa-miR396h	AGIS_Os08g025930.mRNA1	OsCCD8d	4.5	-1	1	21	27	47	UCCACAGGCUUUCUUGAACGG	::::.::::.:::::.	AGAGGCAAGGAAGCUUGUGGG	Cleavage	1
106	osa-miR3980a-3p	AGIS_Os04g040800.mRNA1	OsCCD7	5	-1	1	21	319	339	CUGGCCGAGGCCGUCGAUUCU	::::::::: ::::.:	CCCCUCGACGGCCACGGCUAC	Cleavage	1
107	osa-miR3980b-3p	AGIS_Os04g040800.mRNA1	OsCCD7	5	-1	1	21	319	339	CUGGCCGAGGCCGUCGAUUCU	::::::::: ::::.:	CCCCUCGACGGCCACGGCUAC	Cleavage	1
108	osa-miR413	AGIS_Os07g004740.mRNA1	OsNCED2b	5	-1	1	21	1352	1372	CUAGUUUCACUUGUUCUGCAC	:: ::.::.::::: :: :	CCGCCGAGCAGGUGAACCUCG	Cleavage	1
109	osa-miR414	AGIS_Os10g007340.mRNA1	OsCCD4b	4	-1	1	21	528	548	UCAUCCUCAUCAUCAUCGUCC	.: ::::: :::.:::::.	AAGCAAUGAUAAUGGGGAUGG	Translation	1
	osa-miR414	AGIS_Os09g023000.mRNA1	OsCCD8e	5	-1	1	21	1131	1151	UCAUCCUCAUCAUCAUCGUCC	:: :: :.:::::::: ::	UGAAGAGGGUGAUGAGGUUGU	Cleavage	1
110	osa-miR438	AGIS_Os07g004740.mRNA1	OsNCED2b	4.5	-1	1	21	1159	1179	UUCCCACGCGUUAUAGUGAAA	: ::. :::::::::::.	CACCUCUGGAACGCGUGGGAG	Cleavage	1
	osa-miR438	AGIS_Os03g038090.mRNA1	OsNCED3	4.5	-1	1	21	1249	1269	UUCCCACGCGUUAUAGUGAAA	: ::. :::::::::::.	CACCUCUGGAACGCGUGGGAG	Cleavage	1
111	osa-miR439a	AGIS_Os12g038970.mRNA1	OsNCED5	5	-1	1	21	1165	1186	UGUCGAACCGCGGU-UGUUCGA	::: : ..:::::::::.:.	GAGAAGACGUCGCGGUUCGGCG	Cleavage	1
112	osa-miR439b	AGIS_Os12g038970.mRNA1	OsNCED5	5	-1	1	21	1165	1186	UGUCGAACCGCGGU-UGUUCGA	::: : ..:::::::::.:.	GAGAAGACGUCGCGGUUCGGCG	Cleavage	1
113	osa-miR439c	AGIS_Os12g038970.mRNA1	OsNCED5	5	-1	1	21	1165	1186	UGUCGAACCGCGGU-UGUUCGA	::: : ..:::::::::.:.	GAGAAGACGUCGCGGUUCGGCG	Cleavage	1
114	osa-miR439d	AGIS_Os12g038970.mRNA1	OsNCED5	5	-1	1	21	1165	1186	UGUCGAACCGCGGU-UGUUCGA	::: : ..:::::::::.:.	GAGAAGACGUCGCGGUUCGGCG	Cleavage	1
115	osa-miR439e	AGIS_Os12g038970.mRNA1	OsNCED5	5	-1	1	21	1165	1186	UGUCGAACCGCGGU-UGUUCGA	::: : ..:::::::::.:.	GAGAAGACGUCGCGGUUCGGCG	Cleavage	1
116	osa-miR439f	AGIS_Os12g038970.mRNA1	OsNCED5	5	-1	1	21	1165	1186	UGUCGAACCGCGGU-UGUUCGA	::: : ..:::::::::.:.	GAGAAGACGUCGCGGUUCGGCG	Cleavage	1
117	osa-miR439g	AGIS_Os12g038970.mRNA1	OsNCED5	5	-1	1	21	1165	1186	UGUCGAACCGCGGU-UGUUCGA	::: : ..:::::::::.:.	GAGAAGACGUCGCGGUUCGGCG	Cleavage	1
118	osa-miR439h	AGIS_Os12g038970.mRNA1	OsNCED5	5	-1	1	21	1165	1186	UGUCGAACCGCGGU-UGUUCGA	::: : ..:::::::::.:.	GAGAAGACGUCGCGGUUCGGCG	Cleavage	1
119	osa-miR439i	AGIS_Os12g038970.mRNA1	OsNCED5	5	-1	1	21	1165	1186	UGUCGAACCGCGGU-UGUUCGA	::: : ..:::::::::.:.	GAGAAGACGUCGCGGUUCGGCG	Cleavage	1
120	osa-miR444a-3p.2	AGIS_Os08g025750.mRNA1	OsCCD8c	4.5	-1	1	21	1534	1554	UGCAGUUGCUGCCUCAAGCUU	:: : ::::::::. :::.	GUGCCUAAGGCAGCAGGUGCG	Cleavage	1
121	osa-miR444b.1	AGIS_Os01g046810.mRNA1	OsCCD8b	4	-1	1	21	1297	1317	UGUUGUCUCAAGCUUGCUGCC	:.::.:::: :::::..:.	UUCGGCGAGCUGGAGACGGCG	Translation	1
	osa-miR444b.1	AGIS_Os01g032620.mRNA1	OsCCD8a	4	-1	1	21	1252	1272	UGUUGUCUCAAGCUUGCUGCC	:.::.: ::::::::..:.	UUCGGCGAACUUGAGACGGCG	Cleavage	1
122	osa-miR444c.1	AGIS_Os01g046810.mRNA1	OsCCD8b	4	-1	1	21	1297	1317	UGUUGUCUCAAGCUUGCUGCC	:.::.:::: :::::..:.	UUCGGCGAGCUGGAGACGGCG	Translation	1
	osa-miR444c.1	AGIS_Os01g032620.mRNA1	OsCCD8a	4	-1	1	21	1252	1272	UGUUGUCUCAAGCUUGCUGCC	:.::.: ::::::::..:.	UUCGGCGAACUUGAGACGGCG	Cleavage	1
123	osa-miR444d.2	AGIS_Os08g025750.mRNA1	OsCCD8c	4.5	-1	1	21	1534	1554	UGCAGUUGCUGCCUCAAGCUU	:: : ::::::::. :::.	GUGCCUAAGGCAGCAGGUGCG	Cleavage	1
124	osa-miR444d.3	AGIS_Os08g025750.mRNA1	OsCCD8c	5	-1	1	21	1128	1148	UUGUGGCUUUCUUGCAAGUUG	.::: :.:::.:.::..:	UUGCUUCGAGGAAGGUCAUGA	Cleavage	1
125	osa-miR444e	AGIS_Os08g025750.mRNA1	OsCCD8c	4.5	-1	1	21	1534	1554	UGCAGUUGCUGCCUCAAGCUU	:: : ::::::::. :::.	GUGCCUAAGGCAGCAGGUGCG	Cleavage	1
126	osa-miR444f	AGIS_Os08g025750.mRNA1	OsCCD8c	5	-1	1	21	1534	1554	UGCAGUUGUUGCCUCAAGCUU	:: : :::::.::. :::.	GUGCCUAAGGCAGCAGGUGCG	Cleavage	1
127	osa-miR5071	AGIS_Os09g023000.mRNA1	OsCCD8e	4.5	-1	1	21	594	614	UCAAGCAUCAUAUCGUGGACA	: :: :: :::::: :.:::.	UCUCAACUAUAUGAGGUUUGG	Cleavage	1
128	osa-miR5075	AGIS_Os12g040890.mRNA1	OsCCD1	4.5	-1	1	21	1	21	UUCUCCGUCGCCGCCGUCCGC	.::. ::::::::.:: ::	AUGGGAGGCGGCGAUGGCGAU	Cleavage	1
	osa-miR5075	AGIS_Os07g004740.mRNA1	OsNCED2b	4.5	-1	1	21	183	203	UUCUCCGUCGCCGCCGUCCGC	:::: .:::::::.::: ::	GCGGCUGGCGGCGGCGGCGAU	Cleavage	1
	osa-miR5075	AGIS_Os04g040800.mRNA1	OsCCD7	5	-1	1	21	399	419	UUCUCCGUCGCCGCCGUCCGC	::::::::::: : .:.:	GGAGACGGCGGCGAAGAGGGA	Cleavage	1
	osa-miR5075	AGIS_Os02g042860.mRNA1	OsCCD4a	5	-1	1	21	1354	1374	UUCUCCGUCGCCGCCGUCCGC	: ::: : :::::.:: .::.	GAGGAGGCCGGCGGCGAGGAG	Cleavage	1
	osa-miR5075	AGIS_Os01g046810.mRNA1	OsCCD8b	4.5	-1	1	21	212	234	UUCUCCGUCGCCGC--CGUCCGC	::::::: ::::::.:::::.	GCGGACGUGGCGGCGGCGGAGGC	Cleavage	1
129	osa-miR5077	AGIS_Os07g004740.mRNA1	OsNCED2b	5	-1	1	19	783	801	GUUCGCGUCGGGUUCACCA	::: :.:.:::::: .::	UGGGCAGCUCGACGCCGAC	Cleavage	1
130	osa-miR5078	AGIS_Os03g038090.mRNA1	OsNCED3	5	-1	1	21	1415	1435	CCUCGUUCGACCGUGGCAUUU	::::.: :::::.: :::	UCCUGCCGCCGUCGAGCCAGG	Cleavage	1
131	osa-miR5158	AGIS_Os04g040800.mRNA1	OsCCD7	5	-1	1	24	1244	1267	UGAGCCACUGGGAUGAGGAUGAAU	: ::: : :::::::.::	CAAGCUGCUCCUACCAGUGGUUCC	Cleavage	1
132	osa-miR529a	AGIS_Os01g046810.mRNA1	OsCCD8b	5	-1	1	20	270	289	CUGUACCCUCUCUCUUCUUC	:.:::.: :.::::::.:.	GGAGAGGUGGGAGGGUGCGC	Cleavage	1
133	osa-miR530-3p	AGIS_Os04g003040.mRNA1	OsNCED2a	5	-1	1	21	23	43	AGGUGCAGAGGCAGAUGCAAC	: ::: :::::.:: ::.::	GCUGCUUCUGCUUCCACAUCU	Cleavage	1
134	osa-miR5486	AGIS_Os04g040800.mRNA1	OsCCD7	4	-1	1	21	1679	1699	AGGGGCUUGCAUAUUCUACCA	: :::::.::::::. :.::	UUGUAGAGUAUGCAGUCUCCA	Cleavage	1
135	osa-miR5487	AGIS_Os01g046810.mRNA1	OsCCD8b	4.5	-1	1	21	1024	1044	AAAGAUGUGCAUGUAGUUCCG	: :.::::::::::.:: :	GGCAGCUACAUGCACGUCAUG	Cleavage	1
	osa-miR5487	AGIS_Os01g032620.mRNA1	OsCCD8a	4.5	-1	1	21	988	1008	AAAGAUGUGCAUGUAGUUCCG	: :.::::::::::.:: :	GGCAGCUACAUGCACGUCAUG	Cleavage	1
136	osa-miR5493	AGIS_Os03g038090.mRNA1	OsNCED3	5	-1	1	21	346	366	AGCCGGGCUCGGUCGCGCGUG	:::: :: .:::::: ::::	CACGGGCUGCCGAGCACGGCC	Cleavage	1
137	osa-miR5506	AGIS_Os12g021630.mRNA1	OsCCD4c	5	-1	1	21	186	206	UGGAUCGCUUCGUCUGAUGGU	:: .:::: :::.:::: :	CACAGUAGACAAAGUGAUCAA	Translation	1
138	osa-miR5508	AGIS_Os08g025750.mRNA1	OsCCD8c	4.5	-1	1	21	33	53	UAGAUGGCUGAUCUGGUGUGG	: .: ::::.::: ::::::	CAGCUCCAGGUCAUCCAUCUC	Cleavage	1
139	osa-miR5514	AGIS_Os08g025750.mRNA1	OsCCD8c	5	-1	1	21	1625	1645	UCCCAGAGCUUUGGCCGUCGC	.:::: ::.:: ::.:: ::	UUGACGCCCGAAACUUUGAGA	Cleavage	1
140	osa-miR5540	AGIS_Os08g025750.mRNA1	OsCCD8c	4.5	-1	1	21	468	488	UUGUGCGAGAUCGACGGUAUA	: :. ::: ::::::.::::	CACAUGGUCAAUCUCGUACAA	Cleavage	1
141	osa-miR5792	AGIS_Os04g040800.mRNA1	OsCCD7	4	-1	1	24	1005	1028	GAUGACAGCGGUGGUUCGGACAUC	:: :::.:.:.:.:::: :::.	CAUCCCCGGAUCGCUGCUGGCAUU	Cleavage	1
142	osa-miR5793	AGIS_Os07g004740.mRNA1	OsNCED2b	5	-1	1	21	1580	1600	CGAGGACGAGAUACAGUGCAG	:..::::. .:::::: ::	ACGUGCUGUGCUUCGUCCACG	Translation	1
143	osa-miR5802	AGIS_Os09g023000.mRNA1	OsCCD8e	4	-1	1	24	440	463	AUGGACUGUACUUUGUAAAGCGGA	::. ::: :::::: :::::.::	UCUACUUCACAAAGAACAGUUCAG	Translation	1
144	osa-miR5809	AGIS_Os07g004740.mRNA1	OsNCED2b	5	-1	1	20	1630	1649	UCGUCGCCGGCGACCACAGC	:. :::: ::::::: .:::	GUGGUGGACGCCGGCAGCGA	Cleavage	1
145	osa-miR5821	AGIS_Os12g040890.mRNA1	OsCCD1	5	-1	1	21	847	867	UGGACGGAGCGAUGGUGGGCG	: .:: :..:.:.:::: :::	CUUCCUCUGUUGUUCCGACCA	Cleavage	1
	osa-miR5821	AGIS_Os02g042860.mRNA1	OsCCD4a	5	-1	1	21	406	426	UGGACGGAGCGAUGGUGGGCG	:::.::. ::::.:: ::.	GACCCGCCGGCGCUUCGGCCG	Cleavage	1
146	osa-miR5827	AGIS_Os12g040890.mRNA1	OsCCD1	4.5	-1	1	21	444	463	UUUGUUGCAAUUUGGACUACC	:.:::::::: :::::::	UAUGGUCCAAAU-GCAACAAC	Cleavage	1
147	osa-miR5830	AGIS_Os01g046810.mRNA1	OsCCD8b	5	-1	1	24	2001	2024	AUGUAGAUGAGGUGAUGUUACACA	...:::::: ::::.:::	CUCUGGGUAUCACCAGAUCUGCAU	Translation	1
148	osa-miR5832	AGIS_Os07g004740.mRNA1	OsNCED2b	5	-1	1	21	1387	1407	UUGGCGGAGCGGUUGCUGUCA	:.:::.:.:::: :::..	AACCGGCAGCUGCUCGGCCGG	Cleavage	1
149	osa-miR5833	AGIS_Os03g038090.mRNA1	OsNCED3	4.5	-1	1	21	297	317	UCCUCCUCGGGCUCAUCGGGC	::.::: : :..::::::::.	GCUCGACGCGUUCGAGGAGGG	Cleavage	1
150	osa-miR5836	AGIS_Os04g040800.mRNA1	OsCCD7	4.5	-1	1	21	1220	1240	UGAGCAGCCGGACCAUGGGAU	:.:. :::::::::: ::	GCCUCGACGUCCGGCUGCACA	Cleavage	1
151	osa-miR6248	AGIS_Os09g023000.mRNA1	OsCCD8e	5	-1	1	21	582	602	UAUUUGAGGAUGGAGGUAGUA	.: .::: :::.::::: ::	CGCGGCCUACAUUCUCAACUA	Cleavage	1
152	osa-miR6249a	AGIS_Os12g038970.mRNA1	OsNCED5	2.5	-1	1	21	931	951	CGUGAAGAGCUCGCCGGCGGC	:.: ::::::::::::::.:	GUCUCCGGCGAGCUCUUCGCC	Cleavage	2
	osa-miR6249a	AGIS_Os12g038970.mRNA1	OsNCED5	3	-1	1	21	1813	1833	CGUGAAGAGCUCGCCGGCGGC	::::::::::::: ::::	AACGCCGGCGAGCUCGCCACG	Cleavage	2
	osa-miR6249a	AGIS_Os07g004740.mRNA1	OsNCED2b	1.5	-1	1	21	835	855	CGUGAAGAGCUCGCCGGCGGC	:.: ::::::::::::::.::	GUCACCGGCGAGCUCUUCGCG	Cleavage	1
	osa-miR6249a	AGIS_Os02g042860.mRNA1	OsCCD4a	1.5	-1	1	21	1009	1029	CGUGAAGAGCUCGCCGGCGGC	:.: ::::::::::::::.::	GUCACCGGCGAGCUCUUCGCG	Cleavage	1
	osa-miR6249a	AGIS_Os01g046810.mRNA1	OsCCD8b	4.5	-1	1	21	232	252	CGUGAAGAGCUCGCCGGCGGC	: :: :::::::::: : .::	GGCGGCGGCGAGCUCGUGGCG	Cleavage	1
153	osa-miR6249b	AGIS_Os12g038970.mRNA1	OsNCED5	2.5	-1	1	21	931	951	CGUGAAGAGCUCGCCGGCGGC	:.: ::::::::::::::.:	GUCUCCGGCGAGCUCUUCGCC	Cleavage	2
	osa-miR6249b	AGIS_Os12g038970.mRNA1	OsNCED5	3	-1	1	21	1813	1833	CGUGAAGAGCUCGCCGGCGGC	::::::::::::: ::::	AACGCCGGCGAGCUCGCCACG	Cleavage	2
	osa-miR6249b	AGIS_Os07g004740.mRNA1	OsNCED2b	1.5	-1	1	21	835	855	CGUGAAGAGCUCGCCGGCGGC	:.: ::::::::::::::.::	GUCACCGGCGAGCUCUUCGCG	Cleavage	1
	osa-miR6249b	AGIS_Os02g042860.mRNA1	OsCCD4a	1.5	-1	1	21	1009	1029	CGUGAAGAGCUCGCCGGCGGC	:.: ::::::::::::::.::	GUCACCGGCGAGCUCUUCGCG	Cleavage	1
	osa-miR6249b	AGIS_Os01g046810.mRNA1	OsCCD8b	4.5	-1	1	21	232	252	CGUGAAGAGCUCGCCGGCGGC	: :: :::::::::: : .::	GGCGGCGGCGAGCUCGUGGCG	Cleavage	1
154	osa-miR7692-3p	AGIS_Os07g004740.mRNA1	OsNCED2b	5	-1	1	24	479	502	UGACUUGGCAUGCUUACGUGGCAC	:::: ::.::::.. :::	CCGAGUCGUACGCGUGCCGGUUCA	Cleavage	1
	osa-miR7692-3p	AGIS_Os03g038090.mRNA1	OsNCED3	5	-1	1	24	575	598	UGACUUGGCAUGCUUACGUGGCAC	:::: ::.::::.. :::	CCGAGUCGUACGCGUGCCGGUUCA	Cleavage	1
155	osa-miR7693-5p	AGIS_Os12g040890.mRNA1	OsCCD1	4.5	-1	1	24	397	420	GUUUCCGCUCUUCAUCGAUGGCUG	.:. ::::::: .:::.::	GCAAAGUUUAUGAAGAUUGGAGAC	Cleavage	1
156	osa-miR7694-3p	AGIS_Os08g025750.mRNA1	OsCCD8c	5	-1	1	22	1171	1192	CCAUAUUCGUAGUGCUAGGUGG	.::: ::. ::.::: :::::	GUACCAAGUUCUGCGAUUAUGG	Cleavage	1
157	osa-miR815a	AGIS_Os01g046810.mRNA1	OsCCD8b	5	-1	1	21	2311	2331	AAGGGGAUUGAGGAGAUUGGG	::: ::.:::..:...::	GACAAACUUCUCGGUUUUCUA	Cleavage	1
158	osa-miR815b	AGIS_Os01g046810.mRNA1	OsCCD8b	5	-1	1	21	2311	2331	AAGGGGAUUGAGGAGAUUGGG	::: ::.:::..:...::	GACAAACUUCUCGGUUUUCUA	Cleavage	1
159	osa-miR815c	AGIS_Os01g046810.mRNA1	OsCCD8b	5	-1	1	21	2311	2331	AAGGGGAUUGAGGAGAUUGGG	::: ::.:::..:...::	GACAAACUUCUCGGUUUUCUA	Cleavage	1
160	osa-miR818f	AGIS_Os09g023000.mRNA1	OsCCD8e	4.5	-1	1	21	1095	1115	GGGAGCAUGUAGGAUGGCCAU	::::.::.::::.:::	UGAACCAUUCUGCAUGUUCCA	Cleavage	1
	osa-miR818f	AGIS_Os02g042860.mRNA1	OsCCD4a	5	-1	1	21	60	80	GGGAGCAUGUAGGAUGGCCAU	:::. :::::::: : .::	GAGGCUUUCCUACAUCCCUCC	Cleavage	1
161	osa-miR820a	AGIS_Os04g003040.mRNA1	OsNCED2a	5	-1	1	21	189	209	UCGGCCUCGUGGAUGGACCAG	:: .:: :: ::::::::.	AGGGCUCAACCUCGAGGCCGG	Translation	1
162	osa-miR820b	AGIS_Os04g003040.mRNA1	OsNCED2a	5	-1	1	21	189	209	UCGGCCUCGUGGAUGGACCAG	:: .:: :: ::::::::.	AGGGCUCAACCUCGAGGCCGG	Translation	1
163	osa-miR820c	AGIS_Os04g003040.mRNA1	OsNCED2a	5	-1	1	21	189	209	UCGGCCUCGUGGAUGGACCAG	:: .:: :: ::::::::.	AGGGCUCAACCUCGAGGCCGG	Translation	1
164	osa-miR827	AGIS_Os04g040800.mRNA1	OsCCD7	4.5	-1	1	21	814	834	UUAGAUGACCAUCAGCAAACA	:: :::::::::::. ::.	CGUCUGCUGAUGGUCGCCUGC	Cleavage	1
Note：A total of 164 miRNA molecules were identified, to target 14 OsCCO family genes of rice，the 164 miRNA molecules were divided into 81 groups, some miRNA molecules simultaneously target different OsCCO family genes.
