# Supplementary material for: Molecular Characteristics and Expression Patterns of Carotenoid Cleavage Oxygenase Family Genes in Rice (Oryza sativa L.)
Source: Int J Mol Sci. 2024 Sep 24;25(19):10264. doi: 10.3390/ijms251910264 (PMC11477027; doi:10.3390/ijms251910264)
Supplement: Supplementary file 1 [file ijms-25-10264-s001.zip › Table S9.xlsx]

## Sheet: Sheet1
Table S9 All the primers were used in this study
Forward primer sequences	Reverse primer sequences	Product length	Annealing temperature
OsCCD1-RTF1: GCAGAAAGCAGCGGTATGTG	OsCCD1-RTR1: CTTGCCACTGATCTCCGGTT	104bp	60℃
OsNCED2a-RTF1: GTCGTCATCGTCTGCTCCTGTA	OsNCED2a-RTR1: GCGAGGTAGGTGAAGCGAGT	194bp	64℃
OsNCED2b-RTF1: GCTGCTTCTGCTTCCACCTCT	OsNCED2b-RTR1: GCTCTCCTCCTCCGGCGACTG	131bp	60℃
OsNCED3-RTF1: GTTCCTGCCGGTGCCGTTC	OsNCED3-RTR1: TCCCCTCCTCCCCCTTCCT	101bp	60℃
OsCCD4a-RTF1: TGCTGCTTCTGCTGCTCCACA	OsCCD4a-RTR1: GGCTACCAACTGCTCGTCCTC	163bp	60℃
OsCCD4b-RTF1: AAGAGGATACCGGAGAGAGCCAG	OsCCD4b-RTR1: CCATGAAAGCCATAGGGAACACG	109bp	64℃
OsCCD4c-RTF1: CTCCACTCCCTTCTCATTCCCTC	OsCCD4c-RTR1: GGTCCTCCGGTCTCACGCTCCAA	113bp	64℃
OsNCED5-RTF1: AGAAGATGAAAAGAAAATTTGGAGG	OsNCED5-RTR1: ATGATGTGTTTGTGTATGAGTTGGG	107bp	60℃
OsCCD7-RTF1: AGTGCCCGTTCCATCAACAT	OsCCD7-RTR1: TCTTTGCATCCAGCACCACT	164bp	60℃
OsCCD8a-RTF1: CATACGAGGAGGAAGGCGAC	OsCCD8a-RTR1: AGGTAAAACGTCCTTGCCCC	128bp	60℃
OsCCD8b-RTF1: ATATCGATGGTGAGCGCCAA	OsCCD8b-RTR1: CTTCGGCGGATGACAAATGG	130bp	56℃
OsCCD8c-RTF1: ACCACTTACCCTCAACCCAACTA	OsCCD8c-RTR1: ATATTACTGAGTCTGCATCACCG	119bp	64℃
OsCCD8d-RTF1: AACCGCTACGTGCAATCTGACA	OsCCD8d-RTR1: TGGCTGCGATTATGGCAAGAGG	103bp	60℃
OsCCD8e-RTF1: CAGGAGCTTCAGAGGCGACTT	OsCCD8e-RTR1: TGGGAGCATAGGTTGGTCAGAA	129bp	60℃
OsActinq-RTF1: CAACACCCCTGCTATGTACG	OsActinq-RTR1: CATCACCAGAGTCCAACACAA	92bp	60℃
OsActinq-RTF2: AGCCAACAGAGAGAAGATGACACAG	OsActinq-RTR2: GACCGCTAGCATACAAGGATAGAAC	101bp	64℃
